# Supplementary material for: Microbial succession and tissue-specific restructuring of bacterial and fungal communities during post-harvest onion bulb rotting
Source: Front Microbiol. 2026 Feb 20;17:1776996. doi: 10.3389/fmicb.2026.1776996 (PMC12963344; doi:10.3389/fmicb.2026.1776996)
Supplement: Supplementary file 1 [file Data_Sheet_1.zip]

Archive with 5 entries (5 files):
- Datasheet 1.docx
- Supplementary file 1.xlsx
- Supplementary file 2.xlsx
- Supplementary file 3.xlsx
- Supplementary file 4.csv
