# Supplementary material for: Microbial succession and tissue-specific restructuring of bacterial and fungal communities during post-harvest onion bulb rotting
Source: Front Microbiol. 2026 Feb 20;17:1776996. doi: 10.3389/fmicb.2026.1776996 (PMC12963344; doi:10.3389/fmicb.2026.1776996)
Supplement: Supplementary file 1 [file Data_Sheet_1.zip › Supplementary file 1.xlsx]

## Sheet: Supplimentary_excel_file_1  (1)
# Supplementary excel file-1 (sampe-wise count of bacterial ASVs across nine bulb tissues)
#ASVs	MRB-CT	MRB-NT	MRB-OS	SRB-CT	SRB-NT	SRB-OS	HB-CT	HB-NT	HB-OS
959c11289108a1fb252c73cd4200dee7	0	0	25	0	0	0	0	0	0
1578e50574beef1c9791dc35ec4310c5	0	0	4	0	0	0	0	0	0
7d32f54f8680cc7c32119a4c1906a122	0	0	4	0	0	0	0	0	0
18ba9cf5aa9cb0adfed6d663d3d0003c	0	0	3	0	0	0	0	0	0
3e7c7e6a3ffc7b48e776acb53b9afccb	0	0	1	0	0	0	0	0	0
21a308ad8e586426659510c4d0fe77bd	0	0	2	0	0	0	0	0	0
b768b57d5fe4985090464b8eba0c3d2a	0	0	24	0	0	0	0	0	0
e3103d8a8f4bb824ecc493b7b14fd756	220	0	0	0	0	0	0	0	0
fa565e2aa48848232f289f4c546dc2c5	0	0	0	304	0	642	0	0	0
97afaf35f6ecd3efc369abfc04e8a507	0	0	0	98	0	0	0	0	0
b608172378577183338ddabf9b833c89	0	0	0	168	0	0	0	0	0
ec3e645637a1314b3c0c7e8d2b972198	0	0	0	0	0	101	0	0	0
1914cee079fee8664964eb8c36b0671e	0	0	0	95	0	0	0	0	0
9bae365d6088725b68ef5a12ac81ed1c	0	0	0	123	0	0	0	0	0
b377746bb523262571e03aa10a556b08	0	0	0	249	0	0	0	0	0
7a9651ac03879b1742fad813aa9b8065	0	0	0	113	0	332	0	0	0
5a9fc610c8d753e57820e61ed37eb9f3	0	0	0	84	0	0	0	0	0
1083b01530fedb6b51d414a7ab33b238	0	0	0	26	0	0	0	0	0
8977fb818425e97c14450219c01ab474	0	0	0	0	0	200	0	0	0
9c2e549a45ee09a3438985e9a61e2ea2	0	0	0	0	0	80	0	0	0
9fd67c1f440474db55fa7ac968a7b314	0	0	0	98	0	0	0	0	0
bdb23651cc7a74727e829c7c7ce3a0c4	344	0	0	0	0	0	0	0	0
777825e0ba27d1b349c23c25e0dfcdad	0	0	0	214	0	0	0	0	0
abba5f4d274b309b21f91da6f7511415	0	12	0	0	0	0	0	0	0
0d0e48aabaecdc4238d1ce9721113bfb	0	18	0	0	0	0	0	0	0
2e03ae2974304ef5238a32969e886828	0	25	0	0	0	0	0	0	0
54241ac28b31825e9a2e4e85b762bffe	0	7	0	0	0	0	0	0	0
da910c42ec2d62a7eeda3461e0e3e958	0	2	0	0	0	0	0	0	0
748336fcfc9b1061fbe4b843bec66d1f	0	121	477	0	0	0	0	0	0
ac96d8fa95e098c7bd2b49b6b883ac7a	0	387	0	0	0	0	0	0	0
497bd08a9f9b4c95abe3c31dc73c1e57	0	78	0	0	0	0	0	0	0
1b073405996ac8e9a3bfc05f8b00b68b	0	339	0	0	0	0	0	0	0
f32ebd33695cb976f80176c0bcbebee8	0	0	0	0	0	0	4	0	0
50ecb1e826e86e47d5f9a8574b4f568c	259	0	0	0	0	0	0	0	0
fc6123c0c48b5b01df22682a5a2cd050	135	0	0	0	0	0	0	0	0
acc2d9e8e87b88acde926672846a0e3f	5	0	0	0	0	0	0	0	0
3276c548baa29749c497aa9ac8e5df18	0	33	0	0	0	0	0	0	0
a1365f7e1250d646bd98beacd436bf60	0	58	0	0	0	0	0	0	0
68e8049b8939273cd105f84ab4267ac2	0	0	130	0	0	0	0	0	0
84671ca8aaf3825d410de7b7f94ddc0a	0	20	0	0	0	0	0	0	0
c69fcbee0e1cf149a3aa77f738cafe43	0	24	0	0	0	0	0	0	0
543fb7817be9545b2b3f9562c16bbbd3	1	0	0	0	0	0	0	0	0
373c383fea2a3fc37a637fa6a5a5218a	525	284	0	0	0	0	0	0	0
b6887f05ed97785748c0ee5a4d53d608	0	0	66	0	0	0	0	0	0
262363053ef573043a7bf8f6240cc397	0	0	76	0	0	0	0	0	0
b27a4511513e9aa10e1e9cee604f5201	77	81	0	0	0	0	0	0	0
34c8eacf318e93320537c8c3051dbb07	0	69	0	0	0	0	0	0	0
16a9f0ad881e13dff5d917179aebcfe2	0	0	96	482	0	0	0	0	0
7d4e9b55f6f038e032157273f106e0a4	0	0	22	0	0	0	0	0	0
5a8785b001462b9942410a16402e5fb3	256	0	0	0	0	0	0	0	0
e81a4158968aedb188f89451f6a06aa7	0	0	0	0	251	0	0	0	0
b8658ff7be020e7cdab14c79eab9b90f	0	0	0	0	45	0	0	0	0
c81f81f3ea9a456454945221b2ee9ab8	0	0	0	0	102	0	0	0	0
861bd69162c2a99d523396deb850bafb	0	0	0	0	14	0	0	0	0
ccd379a587dbe63f5317970396702321	0	0	0	2	0	0	0	0	0
3ac9b04a68d45cc721b0e10a04c20d26	0	0	0	8	0	0	0	0	0
c4b3c32701d44e99b899bbcbb52c04c3	148	0	0	0	0	0	0	0	0
cfe93a182ea55548af4aa341490eeee8	24	0	0	0	0	0	0	0	0
bba27a57cdf97d2d99111d5de3401159	92	0	0	0	0	0	0	0	0
04259c94d5f7e6a0787b1e1f8bfe5015	0	0	109	0	0	0	0	0	0
d6e338c5f7e2310be55722ba3ecf7324	103	377	0	0	0	0	0	0	0
7194734ce9437b4a4947f9266485e0c3	68	0	0	0	0	0	0	0	0
c642f0bfa9d892d304ecbd4769a1212d	107	0	205	0	0	0	0	0	0
70124bab0a0ef2263ef85806dfdffaaa	70	0	0	0	0	0	0	0	0
075476fa661a74a57bf38e9a4e108023	0	0	0	0	0	397	0	0	0
9a6785fddbc10418cd189477e105b4e7	0	0	0	0	0	48	0	0	0
6662ed230a078460610cb45989ff9e1e	0	0	0	0	0	226	0	0	0
b72482d0b928cd327c0d71fe04e45218	0	148	0	0	0	0	0	0	0
f84274198346e87e6f042cb218aad839	0	0	238	0	0	0	0	0	0
8191600f2aeb80d573de54066de33c74	0	108	0	0	0	0	0	0	0
3cd9b137b9045066fbfbece312133c59	68	0	0	0	0	0	0	0	0
3593a2e9096c700004e06cc344201f3b	0	0	0	0	278	0	0	0	0
79998bb42734ad6c09710e32c2ba0bb6	0	0	0	0	0	363	0	0	0
fb16b2c0bf132b2d47658d8d65b09f4e	0	0	0	214	0	0	0	0	0
c57492319cbb392eb54493261bf6a772	0	0	0	117	0	0	0	0	0
a5c26924e43909cb60c940664dfb78a7	0	0	0	0	135	0	0	0	0
8be6f8b13e1f0c3dac179e7340e53faf	0	0	0	36	0	0	0	0	0
f9acff6da0a65afdb218be989bea0762	0	0	0	238	0	0	0	0	0
221721eb1cd34484df12ffbd3bad3aa2	0	0	0	130	0	0	0	0	0
c353b6308635d493ce72199ed6339565	368	0	0	0	0	0	0	0	0
37c94031a4a0df51c4e0b27cca7df075	56	0	0	0	0	0	0	0	0
e61c37cd3b8b8334e77fad08062edc5d	13	0	0	0	0	0	0	0	0
992549c4a6ba294b267c7d70dc2538f0	24	0	0	0	0	0	0	0	0
c5df342df927070081e286cd4cef13df	0	0	0	0	949	0	0	0	0
be4d0fea59cfb12e75d9eabb187ddb6f	0	0	0	0	0	356	0	0	0
60443a3a51f584ed0e93309b95537ced	0	0	0	0	129	0	0	0	0
cbd079fa215f3e68b4eb0c1a0ac4a9aa	0	0	0	0	475	0	0	0	0
b5255bef93ab1c462f89a35ccb2f41a1	0	0	0	0	70	0	0	0	0
4824c00f566a1fe7ea824ba84ecccafa	0	0	0	0	311	0	0	0	0
bbf5ed8b49b47cf1216233a9a6476b81	0	0	0	0	40	0	0	0	0
4b337c249d506c944eaf9c6bdc41eea4	0	0	0	0	148	0	0	0	0
5c03a30b693a083983e68d3c9c7c6824	0	0	0	0	21	0	0	0	0
68cd4c931a1f04787a84f57052db3899	0	0	0	0	59	0	0	0	0
a468cd13934789b5d4e4891f3e63d774	522	0	0	0	154	0	0	0	0
933c3b4e64775b7b3c49ab8be22d16b9	0	245	0	0	0	0	0	0	0
5abb51669edcdeba99a5fd39be9146df	0	5	0	0	0	0	0	0	0
7509682473757b5dc095a490e714ad80	0	17	0	0	0	0	0	0	0
2317f76c266359b0090f0c61bf77908a	175	0	0	0	0	0	0	0	0
bb564ba648cb5d5b59577babaeb9236f	0	2	0	0	0	0	0	0	0
4bdf9471946baa4df305d28c8b236ab5	0	5	0	0	0	0	0	0	0
08f42580ef8ca15a2c9d25f329ad644f	0	3	0	0	0	0	0	0	0
b3b5ad2cc924b6f8d1456f73351ce9e8	0	6	0	0	0	0	0	0	0
de63c201a30b88a45c691c5a8438568c	0	0	0	0	0	13	0	0	0
3e1222841ad1f256cf360883f212ada9	0	0	0	0	0	7	0	0	0
0c67c7412408d53ebf6c645ab2522c18	0	0	0	0	0	7	0	0	0
5694fdca4f17a0c006ed7de02ea69c12	0	0	0	0	0	7	0	0	0
3651cfc02270822c7f99eb1bd52a5f58	0	0	0	0	0	5	0	0	0
4e7586878974972ed4f4e2f645a27778	0	0	0	0	0	8	0	0	0
d6bd8ffaf2718a9619ac67d12b200a88	0	0	0	0	0	4	0	0	0
081b7db3dab8c4b458d6505c94b7eee8	0	0	0	0	0	9	0	0	0
b9d2964ef46df4092c1dbdcddd673593	0	0	0	0	0	7	0	0	0
a8a860b0f7acdcc1d221004a159ae7d0	0	0	0	0	0	4	0	0	0
b594f161b8f9e1aba86934bb43dfe156	392	0	0	0	0	530	648	1211	1176
938821a780aa4c1d33675041560edc42	0	89	206	0	0	0	267	0	0
bb9014a397622bd9794249166d596d70	0	132	419	0	0	0	262	0	0
97f08267bab671b00e25e7f4a56e76e9	0	141	261	0	0	0	326	0	0
8a0121610c4d6c40989e4c01294d8c6f	0	0	0	0	0	94	0	154	0
3aea45139976427f9085c0c606257361	0	0	0	0	0	0	468	0	398
64371955bbfcd446d09ddafe2e943b57	0	0	139	551	0	0	0	0	0
c8709158b0b99714c3122e1fa4e77dbd	166	0	0	0	0	0	226	0	189
4ea6dbe82186d82b2ccc7a260a017db6	0	0	0	0	0	249	266	594	214
1978a68943172f45b99eaa048d1a664b	0	0	0	22	0	0	0	0	0
c61c54d7fa47193c931dce20272f23e5	0	0	0	10	0	0	0	0	0
79f3324c79a68fc7474c69926e437c66	25	0	0	0	0	0	0	0	0
7ec78f2d2d4ce1ec8fafce9aeaa2fea0	4	0	0	0	0	0	0	0	0
caa9615b265bd446509f23ae648fbf2a	18	0	0	0	0	0	0	0	0
12a5ef375c3386ada82070e63f776a9a	0	0	0	0	0	0	0	0	87
7d21f4584c299b7a7371282bc6391852	0	0	0	0	0	0	0	0	168
76853bb7aaa827d91386eeba3ab68386	0	0	0	0	0	0	0	0	44
e154e409e0a906cfb8449bcc5b0fd07e	0	0	0	0	0	0	0	0	17
9083729a57db1d0319544e0d70fb4c3c	0	0	0	0	0	0	0	0	37
66f1cc83bb889063581a3dbc20f7e771	0	0	762	259	0	276	0	418	0
5ef8bc0554b0c42544ad4300a77c7832	0	0	0	0	0	173	0	268	0
7e9b445c98a5614b5e110765aafd1cc3	0	0	162	440	0	193	0	319	0
9e1a81eb19447faf5cd1525482d024ac	0	0	0	122	0	217	0	312	0
d58d7bcbb66c3c0377eb171164a06375	0	0	156	0	0	139	0	223	0
3b8722f6f6241c5babe29fdf874d3934	0	0	139	0	0	130	0	263	0
bb90a6c86b74a6e20265edf05706acec	0	0	0	0	0	227	0	278	0
cc5a57ea495e718d055805622028444b	0	0	142	219	0	0	0	240	0
ddd4b5a5f4ca0a1aaab1e8b9967a6215	0	0	133	0	0	316	0	215	0
80acc75f2ac1a5c2899a34c54575f037	0	0	0	0	0	3	0	0	0
d1e586f0290e7ab0721eca4d7cdfc050	0	0	6	0	0	0	0	0	0
7b44dfccfa1d96de4f08cc6f666e5981	0	0	574	0	0	386	0	0	0
a17ae3a2b1566d195e0502c044ddd7ea	0	0	0	0	0	0	0	256	0
6171a0fa073f6592b39a8127781dd46f	0	0	0	252	0	0	0	105	0
8adb4c23aabb3cdc5b5ce8a2c6fc4cde	0	0	0	155	0	0	0	0	0
27b6cef01ec0fd73b268cc8bf43c3176	0	0	0	0	0	172	0	104	0
df253c3c0f5d02609880b3ae4b83bc4e	0	0	0	0	0	0	0	688	0
6b05af1ebcc02a6d1e50414ba1cf714d	0	0	0	0	0	0	364	0	298
3a363d1b5a82631ba9b0ef45bdbd3103	155	0	0	0	0	0	0	0	197
06e4d7e2e46516246f65dbfba43731f5	0	314	0	0	0	0	0	0	207
0118b4fbf55e66d6f1b5874b20bc5d48	101	160	0	0	0	0	78	0	212
6739274b531d099a2fd12bedda575970	0	0	0	0	0	0	50	0	176
7f4c3fc05b2b4a585e594d22ffec7e38	0	0	0	0	0	0	0	0	216
0037d01073adcd26aeb8f8230bc14e70	0	41	0	0	0	0	206	0	351
3bba58362c610f21c77d1694233404e7	0	0	0	0	0	0	0	0	194
687645a642a22e0c2390d312682c4be8	0	344	0	0	0	0	323	0	805
1d37f82bfdf646540e51d9f6ab729ec9	0	0	0	0	0	0	260	0	0
120e98a2dc58f100b85295a56f16a100	317	0	0	0	0	0	256	0	0
133dc5a46ab7d962d871bc1ae6cac420	162	0	0	0	0	0	673	0	0
b7487fbaae4678f7a8d8a4119e73496c	0	0	0	0	0	0	0	0	111
5cb870234a767e7c41a50800b56ce131	0	0	0	0	0	0	275	0	0
80f888e7db05addfa957c441f987c4f6	0	0	0	0	0	0	203	0	0
436b836ad0eb853fef8cce4cf7fd2b6d	0	0	0	0	0	0	249	0	349
8c7d2891daa5d1914198d8913672ad1f	0	0	133	0	0	0	0	0	0
2a58c38e61248dae72d8de432bfe70ea	249	0	0	0	0	0	0	0	0
bfe3acb1e05acb68b29cfbe24dc6cb99	142	0	0	0	0	0	0	0	0
ad84ac2cf6ecc80763fea1e6fbe5562d	0	0	0	294	0	0	0	0	0
ea4a7c1e62239a0b541d71ebf260b4fd	0	0	0	115	0	0	0	0	0
f3befa66075fb1f093ca620ee55075a2	0	0	0	171	0	0	0	0	0
fa2ec86a93a58409bf004639baa41432	0	0	0	117	0	0	0	0	0
2aa00c80c1890a88fdef156ceea7919d	0	0	0	114	0	0	0	0	0
963fbbf0c8f0c68adb09f9c70f570ac8	0	0	0	236	0	0	0	0	0
caad26dbf4966e49c9d300b9942eb9a9	0	0	0	111	0	0	0	0	0
89bcf9ac5265caff22df427bcd1c80af	0	0	0	38	0	0	0	0	0
dcb8c9bf46628018c04849676c7bcf86	0	0	0	38	0	0	0	0	0
e9a56918795fadbdea915239a0e124a2	0	0	0	0	592	0	0	0	0
dab212f3a735996555c038616769c923	0	0	0	101	0	0	0	0	0
abc017a992e96818c92d5bdb46cd58d0	0	0	0	223	0	0	0	0	0
fb4cdb9b5f8b687682e5b0779329b442	0	19	0	0	0	0	0	0	0
b8dc15a1de88c8d7d623c76f8c202d2b	0	21	0	0	0	0	0	0	0
f5160265d50839002bb274f1d508ec5d	0	5	0	0	0	0	0	0	0
feddb85cbb5a7036dba5db178c24a986	0	17	0	0	0	0	0	0	0
c1b3464f5aa34a1420ff0c0b7da5adf2	0	7	0	0	0	0	0	0	0
113682f942626884a6c378c3551a3add	0	105	0	0	0	0	0	0	0
f02d6aec989fc6595cc1a359eca979f7	0	323	0	0	0	0	0	0	0
76eca67dd5d6de591a4e3de020150491	0	75	0	0	0	0	0	0	0
8353a20d569bf8733b797c1456a4b154	0	256	0	0	0	0	0	0	0
be531b1a139861b5478a33fc3c561610	0	0	6	0	0	0	0	0	0
c7d5c6cce4215a36785f568fd86810f6	0	0	2	0	0	0	0	0	0
498346d99702408d0e039a296520a20a	0	0	1	0	0	0	0	0	0
6e90c187217e4df91795dd328bd3b521	0	0	1	0	0	0	0	0	0
3433238ea1616486c522423c0e447bd7	0	0	1	0	0	0	0	0	0
4279fbac79fb2f9e3629339aa1c63544	9	0	0	0	0	0	0	0	0
172158771da3aa4f724f2fded987886d	12	0	0	0	0	0	0	0	0
46c86e4d364c7d99e9c6e072a8e982d7	9	0	0	0	0	0	0	0	0
dcbc1e44b2f1ad0cb927874b70b8393a	8	0	0	0	0	0	0	0	0
ac8fd86c2fb45de35bd9b7bd92ac2220	7	0	0	0	0	0	0	0	0
9053bd4aed683fb52c0c5b284ffd80c4	0	18	0	0	0	0	0	0	0
1477bc1c5f1a5ac9e872e248f3d25fde	0	31	0	0	0	0	0	0	0
7e242e0335c606b4d3665bf5e649e5f2	506	235	0	0	0	0	0	0	0
cd58ce24c030e188e8f119fd283d755e	0	0	57	0	0	0	0	0	0
6f70b5994062d4016a9c08ecc2e5d37b	0	0	80	0	0	0	0	0	0
11ba572da7fc1b3577fe8ef77dbd7dd8	63	62	0	0	0	0	0	0	0
ced91515fc3504198f1d7d535d05b578	0	84	0	0	0	0	0	0	0
0047295123ddbac2c057b453b001dfbc	0	0	86	301	0	0	0	0	0
8a3c48cdf316456d7ea8b76a7aa77c75	0	0	36	0	0	0	0	0	0
41c971b1067326c4433a72437dc49dd4	245	0	0	0	0	0	0	0	0
dfe8fa8d4bcd5b9237110593486bd21b	0	0	0	0	118	0	0	0	0
5b89b6e794fa9f435a8eb0f856dc6071	0	0	0	0	7	0	0	0	0
5c2426878f47b747da651ffa3bc4a952	0	0	0	0	48	0	0	0	0
03cffac7a44db955ec2e25bca94a1f51	0	0	0	0	5	0	0	0	0
8aaf86bfaed899b020a17bccb81d0875	0	137	0	0	0	0	0	0	0
ed2b8c04f05d91751a4887189ca56ada	0	29	0	0	0	0	0	0	0
1e5ebfed0cc6ff1b4792da3d30d56f36	290	0	0	0	0	0	0	0	0
6c3c77482068b48b71cc14fe8f5b9a4f	113	0	0	0	0	0	0	0	0
1ec4480fc63e7477c122c7dbeb3c1da9	0	0	83	0	0	0	0	0	0
667cd1d4f1cc7970f48dc9b37d20b72f	0	0	100	0	0	0	0	0	0
8919fe5d2aab43282ca76ddd1993d415	15	0	0	0	0	0	0	0	0
ba865988c80e22024ac182b2c5d9c3de	0	0	97	0	0	0	0	0	0
21e6b0de3a0f7aa322485c429f74ada0	0	0	37	0	0	0	0	0	0
b58da7a84ed666ecfad50338a8f563a0	53	0	0	0	0	0	0	0	0
46af5ae28ee21f48fcc9719aaf8013e6	94	341	0	0	0	0	0	0	0
f1106bf87abb417cace1b483287acf09	71	0	0	0	0	0	0	0	0
8577b1fcac3d16e982c22a3a4904b15d	102	0	0	0	0	0	0	0	0
e869963427ce4781e36bafe1575ab7ec	88	0	0	0	0	0	0	0	0
ad2850e4bcef2d6fa518fadd91fe3f1e	0	0	0	0	0	412	0	0	0
3ce02c7b114cf579f20482c50689dc71	0	0	0	0	0	66	0	0	0
8be3984c269da096851b9028ed01562b	0	0	0	0	0	230	0	0	0
220769f27acd6f350afe7558db398d57	0	0	232	0	0	0	0	0	0
7dc69bfe3b726764b36cda8cc857c8ca	0	0	0	0	0	0	0	90	0
581aa29e33fb6087caf9595ac0872395	0	0	0	0	51	0	0	0	0
4c14ad0aafb4b20fe7d65c0ec9c30b0e	0	0	0	0	0	346	0	0	0
bdfeb7e2c391ef005028a9e050f6bced	0	0	0	0	0	53	0	0	0
26dec4e94666355cfb2fd9c931409b28	0	0	0	0	0	171	0	0	0
33c050f5c451aec68f3c7652d0026e4c	0	0	0	257	0	0	0	0	0
cafdc88c33b1878384ddc3deb9dfb3b9	0	0	0	126	0	0	0	0	0
dbd38ea9d78c5d032e97867c35296172	0	0	0	0	324	0	0	0	0
8929943bc66b8c0970ad53939e35ca3f	0	0	0	37	0	0	0	0	0
1458555e4cc6776722bff674b84e5cd9	0	0	0	301	0	0	0	0	0
226a06621fa91665aa4a504c43bad12e	0	0	0	131	0	0	0	0	0
72bbe42dea1f2713d83189df1cf82e5c	344	0	0	0	0	0	0	0	0
92716bb860c3e1078001a37a40794dcc	0	0	0	0	6	0	0	0	0
4b53338ba91ded010c32624945e8849c	0	0	0	0	766	0	0	0	0
08795a9838ca0583fdb6a724bf6b997d	0	0	0	0	137	0	0	0	0
e5b7de1fa61d88bb6e46ce0693950325	0	0	0	0	0	0	0	0	143
0b360041b3c670ea83b950fcd6b4b12e	0	0	0	0	363	0	0	0	0
efbc249347dab4a0b16dfafb0667613f	0	0	0	0	49	0	0	0	0
b95106035373d3a46e938eb05acea4c8	0	0	0	0	316	0	0	0	0
5bcab7de80bcebb5ec0eb16b4d51d91f	0	0	0	0	51	0	0	0	0
52f7616ef87b63e22d72aaf8ffeb0311	0	0	0	0	127	0	0	0	0
3413a9f588c17e789af5f14d44eafacf	0	0	0	0	19	0	0	0	0
a1e02df4e3de370d747f2a5b05cb328d	0	5	0	0	0	0	0	0	0
35f17bf59a37e54160071ef2c3599454	357	0	0	0	0	0	0	0	0
01cfaa8dc868915aa9662440154117ff	0	234	0	0	0	0	0	0	0
6638ab50ecb802ca90ed3bc066d60465	0	7	0	0	0	0	0	0	0
a6eaff00fcb5e70124a270324e8c545f	378	0	0	0	0	553	618	1234	1103
6370eed124083e964f57928b2ec2f276	0	76	233	0	0	0	270	0	0
de0f807c07f0b7ad4e01d5ebb4db21a2	0	146	475	0	0	0	277	0	0
e810e8e9c5f43e8b1f3382ebd0559056	0	154	232	0	0	0	292	0	0
9b0058a39067b2b81090e4e982913852	0	0	0	0	0	87	0	188	0
98a0c79384cd2d659aba738a18886a60	0	0	0	0	0	0	474	0	366
9a0d6095c065a04e31380e99c103e8ff	0	0	133	558	0	0	0	0	0
226648e930e3c47dd23b365385499360	186	0	0	0	0	0	211	0	175
58026533c9d03ebe5c7ff1724c3fdce7	0	0	0	0	0	293	230	618	176
e53457be4de89ffc76e31651cb8630ce	0	0	751	264	0	286	0	404	0
8c025256c3b579ac13252ce67a9b636b	0	0	0	0	0	194	0	288	0
a41517eb654b7141faba818042a70b9f	0	0	182	434	0	187	0	281	0
38e56d1b9fca8bc7e0b91643e6d4c68c	0	0	0	145	0	229	0	307	0
49cc97e2337354611eeb7596ad22248a	0	0	120	0	0	158	0	204	0
f1ac10bbaf73254c9856a38041b8d3c0	0	0	129	0	0	155	0	242	0
d570b870fea3760dbe6b07bf8b1e89ce	0	0	0	0	0	184	0	290	0
6b3e65f4dfbe20a3e0bb94a9e85cd555	0	0	157	212	0	0	0	247	0
e79ba69652ca03e465b58a3de09f36d9	0	0	152	0	0	309	0	220	0
57e437a96fe1afb559cee1541de71283	0	0	0	0	0	5	0	0	0
062af8949569aa8f6ec57020fce9b008	0	0	5	0	0	0	0	0	0
0f3dff2dcb3a784b866706edf93e2664	0	0	644	0	0	394	0	0	0
89464fa216672ffa931add7c3851e7a4	0	0	0	0	0	0	0	272	0
9d09913a0efebc81ae33516965a7c535	0	0	0	232	0	0	0	148	0
88ef63c828ddf335f81bf56a2b93ad48	0	0	0	137	0	0	0	0	0
7a30145dee33b7913b37e83038a361a4	0	0	0	0	0	171	0	120	0
896d321ae235479d1d7306717b84bc06	0	0	0	0	0	0	0	758	0
b53f1f38dd20f1b02fdc4c60d14b87d6	0	0	0	0	0	55	0	0	0
4438d81b4d2df317c53593d62bfcf62b	0	0	0	0	0	11	0	0	0
c4b208e780ce8659e498b21c737286ae	0	0	0	0	0	40	0	0	0
454816a1eca46d16cb9e8f33b94f0e8f	0	0	0	0	0	0	323	0	296
f128712a1035405a41a4988316f548bd	138	0	0	0	0	0	0	0	234
59d364aa49ffb102bf36edecc621ee27	0	296	0	0	0	0	0	0	208
400c1c6046548df6d96878e697bd6c79	128	153	0	0	0	0	68	0	197
9624efdf3f22aad9408909f96d6cc747	0	0	0	0	0	0	65	0	157
599c9312e97d0a52ed097d333b700a97	0	0	0	0	0	0	0	0	206
dbfc29d3f20982d2c9f6f71d73c4dbbb	0	59	0	0	0	0	172	0	309
2011a857dcdaa552f16c0bd323d6b3bd	0	0	0	0	0	0	0	0	162
f5099eac9a954b07285daffac76fddd2	0	328	0	0	0	0	346	0	712
f9ca80b47bb3a4bd200dcf088be183f4	0	0	0	0	0	0	276	0	0
2fe8ba7aa0d5c1591eab9230689898d0	278	0	0	0	0	0	264	0	0
c829d2d50346b919229438ad1e16d050	147	0	0	0	0	0	654	0	0
f6d8a3cb801fb9421926d877f0dfc486	0	0	0	0	0	0	0	0	100
818da56e542644753fa55deafc5b285b	0	0	0	0	0	0	225	0	0
42ac5ee32209bbedb05faf370959d347	0	0	0	0	0	0	214	0	0
d8beead4c3b7d113c53e5da226298a52	0	0	0	0	0	0	248	0	355
e8356b463c8e46da7ec64625cf0de62d	0	0	74	0	0	0	0	0	0
dbf0105045747c4e98653d3adb9baf1b	185	0	0	0	0	0	0	0	0
73a5e392141ac85187d13d178527de74	0	0	0	242	0	0	0	0	0
781b72891b8884b23c9054588dc4a535	0	0	0	99	0	0	0	0	0
362fb3c004ef2ae7cbf22f955ac7ade8	0	0	0	136	0	0	0	0	0
7e8eb2e55661991aa026ba06dbe1694d	0	0	0	97	0	0	0	0	0
484163df4db90c01556a1a49d49fd6dc	0	0	0	105	0	0	0	0	0
ee521ae457e7479eaffdd451e9c0ee03	0	0	0	206	0	0	0	0	0
17f9fb3bd558314be13b3f0cfbcc6711	0	0	0	89	0	0	0	0	0
1e2a2a57d58054534310aa665e1d0c92	0	0	0	52	0	0	0	0	0
42cdbcf79279b2a276305b7c297076b3	0	0	0	23	0	0	0	0	0
0ae6ea3690bcbb2b616d50b6434e324c	0	0	0	98	0	0	0	0	0
6b386b0d6b0c7487bcf0031a760e8ce6	0	0	0	196	0	0	0	0	0
ecdf86b17e167b98f7fc5b8705987fc8	6	0	0	0	0	0	0	0	0
f96fbc946aef7edb247e8fe479a4b9c8	0	83	0	0	0	0	0	0	0
1ae81c3760ce32d3b6477c26915863f3	0	294	0	0	0	0	0	0	0
e46bd6dcbdbc7d23fb06d687c7358f5d	0	69	0	0	0	0	0	0	0
392d27dd9959d27f559eb0061afc8429	0	239	0	0	0	0	0	0	0
c4ef6edd8e077435f987189e0cd1aec3	0	7	0	0	0	0	0	0	0
069147dd355479ed33391de6d2a622e0	0	3	0	0	0	0	0	0	0
5980233c98e7688e1472555108f274d9	0	115	0	0	0	0	0	0	0
10858198ae6b38ac6f35a72d472d48b4	0	200	0	0	0	0	0	0	0
e48304c01de68850355fcd1e8e142c7b	0	31	0	0	0	0	0	0	0
75ba83f6c1459ef2a45af0ad9af8ac3d	0	4	0	0	0	0	0	0	0
a17856a9efb6c94a359227a80a2f25f9	0	4	0	0	0	0	0	0	0
dd26244cefaa1bcca90843633082fbf0	0	17	0	0	0	0	0	0	0
f73d615594cbecfaa03b233aaab7066e	0	27	0	0	0	0	0	0	0
af22174458e16a91f28e7ed11c60bcd8	4	0	0	0	0	0	0	0	0
c84e3e3e1c62f11ef114889b755e6bc5	421	224	0	0	0	0	0	0	0
b8a029a552eed6efe8d4ea587a2c9310	0	0	70	0	0	0	0	0	0
8da585a4d51ff30685bf5b6cd7e84f89	0	0	99	0	0	0	0	0	0
90be8eaab642f447e11d00bf0685cdce	77	77	0	0	0	0	0	0	0
3188c3c63861e45ae178f931f9dca19a	0	70	0	0	0	0	0	0	0
d24b85607628f30ea377fc4f4d95c399	0	0	110	267	0	0	0	0	0
61bd7faf86ce5320bedcff9b685a59bd	0	0	29	0	0	0	0	0	0
f423330e943540574b1d40ddd1ebe65b	204	0	0	0	0	0	0	0	0
948c3a820d5fd7c74fbfce967c3e89e2	0	0	0	0	74	0	0	0	0
cbe488134f7f59ca7d7925a98e0c2d96	0	0	0	0	22	0	0	0	0
bf83ac216452bb5037097b5a43f1058d	120	0	0	0	0	0	0	0	0
d56f3e3272ed3e3a5e2575d92d6c41cd	0	0	0	0	42	0	0	0	0
1c70974a0eb141f3eeec568361c3cc70	0	0	0	0	9	0	0	0	0
f36b22feda7c54da149ec59ed2f8e920	102	0	0	0	0	0	0	0	0
3f05f83d6a9d9576f58bce4f73cf9d50	11	0	0	0	0	0	0	0	0
b8ecad2e7b9ed0871c1ed7a17afab942	46	0	0	0	0	0	0	0	0
0f7e5f87ea45cc2618e5846dae32cd2e	1	0	0	0	0	0	0	0	0
a0dcf3e57cd9f55eb0671f0fc8356a3d	67	0	0	0	0	0	0	0	0
c8921dc3309052312a99ceafeb0511db	22	0	0	0	0	0	0	0	0
666508f4186158088570262027377341	35	0	0	0	0	0	0	0	0
4f4a56d0d71dcf500034d57200ffaefa	74	293	0	0	0	0	0	0	0
20846f59dd53bcec802297e831e395b2	65	0	0	0	0	0	0	0	0
84efdb3c979b04d26ea36ad980029cd5	103	0	0	0	0	0	0	0	0
bb983ad2f160c3037c0d800069099a8a	67	0	0	0	0	0	0	0	0
81775e2dc9134ef6eb8de9bdc626fc13	0	0	0	0	0	342	0	0	0
5fbf04f42e0c3b8d9d9cf56f23fb3d79	0	0	0	0	0	43	0	0	0
8d9bb9a4ac4fdf10b70da76b88c54be8	0	0	0	0	0	166	0	0	0
4549e6c39f6be3ee60bfa1837a195f4f	0	0	0	0	0	0	0	0	55
f8161788974482aaab614ccb553affda	0	0	0	5	0	0	0	0	0
bd7dd0237f496ea24ec932066fbb7905	0	0	0	5	0	0	0	0	0
bd739f4a12db1194243c8070400dd28f	0	0	0	2	0	0	0	0	0
46d58e1417bd535ad28437a13306c9f3	0	0	0	5	0	0	0	0	0
ebdf39f926d9d1a0f605b923b7dfad8e	0	0	0	3	0	0	0	0	0
b096f4e04ccc9a2c8bf16365a4e02a74	0	0	0	4	0	0	0	0	0
4afe3c8bd8291d1273895eecf991ff50	0	0	0	0	145	0	0	0	0
71313d8f116e4cf5dc5619f12fa7889d	0	0	0	209	0	0	0	0	0
c7415b36db2342912f655fd8976d7408	0	0	0	105	0	0	0	0	0
c67cacbf02c8129e1b792b6f5bbaf691	0	0	0	43	0	0	0	0	0
98b9383f2bee53f08336b1ac26345985	0	0	0	197	0	0	0	0	0
f6924bd9379cd817afaf1f2338b20ee4	0	0	0	114	0	0	0	0	0
e483865cb487fdbacc2016094632f5f4	0	0	0	0	562	0	0	0	0
f01e1329b6803114a508cd241a6457f1	0	0	0	0	99	0	0	0	0
5f297f0bd7536f142f9136e2ed125512	0	0	0	0	320	0	0	0	0
f2e030c80a85a390978263184801a91f	0	0	0	0	32	0	0	0	0
fe4176a51de38608777f8a75d82aa46d	0	0	0	0	229	0	0	0	0
e6b0e11fb5f6e722d71846722fa32aed	0	0	0	0	43	0	0	0	0
baf355626283397606fb8014511a25f7	0	0	0	0	114	0	0	0	0
514d4770589a2bcd214826d495ffc331	0	0	0	0	19	0	0	0	0
6519939fcfab356ad67dd4955526956a	383	0	0	0	0	0	0	0	0
3b04c85c948a12f8ce426b9122a3e86b	0	202	0	0	0	0	0	0	0
e8e247b88617d162dc2da9bc388312a7	0	8	0	0	0	0	0	0	0
b2b0b6e8aa5b4bc12edfa98810c57445	0	0	0	0	0	0	0	87	0
32a6c6a1615868924a516088e1f9623f	0	0	0	0	0	0	0	6	0
60620e58fb9b86c39bf3ec20b996b88e	0	0	0	0	0	0	0	47	0
4270b0fc3d918312e3cdf96a679f659e	0	0	0	0	0	0	0	6	0
b593b489c39315be7654607f4236633e	0	0	0	0	0	0	0	4	0
1fe7a228c08dd9458d32bb5704a3ada8	0	0	0	0	0	0	0	1	0
fd9a2924d0a784793d251da2cf3e891b	0	0	0	0	0	0	0	4	0
5e179f91b0bb4d6f8617b79ccdd8afc3	0	0	0	0	0	0	0	4	0
161e2ba78f53916b4a4dc404c724ae2f	0	0	0	0	0	0	0	5	0
147752186f5f6ab4a322df4afae1c60b	0	0	0	0	0	0	0	10	0
80ac92c88050b3971810b2d9cad69951	0	0	0	0	0	0	0	2	0
c60a6d8daeb7611b8ec1b61384f3025c	0	0	0	0	0	0	0	4	0
373a2cb6d265941c0bca77055d70d352	0	0	0	0	0	0	0	4	0
9350c6ca6990cc8c8948a6d512693109	0	0	0	0	0	0	0	6	0
05082e90b24d50b8a5157d3bce02f8e5	0	0	0	0	0	0	0	4	0
cc13e0143fec25187f41621cbd279469	0	0	0	0	0	0	0	18	0
280fd9119f136061108ba6534cc1cfcb	309	0	0	0	0	496	583	1024	958
2f3c183fac2b344085489cee35f62d7f	0	0	173	0	0	0	207	0	0
5b68adfc1883f67c02df8996fc9d819e	0	0	355	0	0	0	216	0	0
1d2000a6283863d41c69764f3f746655	0	0	173	0	0	0	267	0	0
e33e16b6e79ade4fe72efe857d9fa1ec	0	0	0	0	0	95	0	148	0
8459dc3a814e7229de1cd7071a4c3d36	0	0	0	0	0	0	361	0	315
931f08cdc7baeff50ca293b255421dca	0	0	89	435	0	0	0	0	0
b048a456db03acd7890a02a1d931ea37	140	0	0	0	0	0	195	0	169
f762a2b01cde0fa456caa1acc6450844	0	0	0	0	0	258	201	488	150
317cc98084ac833aff87d804a33f707b	0	0	0	0	0	0	0	0	20
893ec7921ff08962832f577c2110ecde	0	0	0	0	0	0	0	0	3
877f6424f4aafa2baa7513d8fdb8f288	0	0	0	0	0	0	0	0	5
5480ae9f481c8a4385a6fcf37607938a	0	0	593	222	0	235	0	0	0
b7a01a4af6805be5200b45914e80f4dd	0	0	0	0	0	150	0	0	0
3157cdfe3cfa6edc13fc98f259629382	0	0	140	385	0	144	0	0	0
c89d905cc80573068321b649f7290579	0	0	0	102	0	196	0	0	0
b7587b2036e1254ac76580dade116e12	0	0	89	0	0	127	0	0	0
27c044350e472a863db91ce1c22bba96	0	0	130	0	0	131	0	0	0
89b1e560723b760db0c28ccf20d33132	0	0	0	0	0	180	0	0	0
f3a9370dad6225c23d0b3495a4600e1d	0	0	143	191	0	0	0	0	0
6f549dbe52024bb935cfcbd117166b6c	0	0	111	0	0	270	0	0	0
30005c6b3bc66544d71e1ecb430426ed	0	0	0	0	0	4	0	0	0
c645ee8d408e8d60b68080ed855170b1	0	0	5	0	0	0	0	0	0
d605a14e0202c4ca7d2dfb9d9b072984	0	0	516	0	0	379	0	0	0
0b5298e3844962d3ffe7eb3c36d229d1	0	0	0	210	0	0	0	0	0
d82784602ce94fb61f5bcf8d203b16ff	0	0	0	138	0	0	0	0	0
e52c53d266f4b76c5ee249534c5da97e	0	0	0	0	0	115	0	0	0
a1ff0c5b0d3da8b1f736dac7ab9b55c4	0	0	0	0	0	0	302	313	221
8ba2388b9b83d993d6c40839d9f4a2f7	136	0	0	0	0	0	0	217	150
b94cbcaeef23faaf24b90f9ce1a05e6c	0	259	0	0	0	0	0	222	158
300cbf50449041607cf928345029db89	100	200	0	0	0	0	52	254	180
bb1f92e0c652ab04708c7af1174253cb	0	0	0	0	0	0	0	177	0
edc1c18c64097a8236cf38951ea44b88	0	0	0	0	0	0	58	204	133
0717944c2cc586f2fd465955b635b265	0	0	0	0	0	0	0	269	162
ed43dadabafea464fa8c5fb62efc99e3	0	50	0	0	0	0	160	195	257
ffce550a5ab5f611c6c612acc858ec76	0	0	0	0	0	0	0	206	166
f7f1e0b828e8cec3b9fb8a3618bfb263	0	293	0	0	0	0	237	0	586
d5e13460dc90c383807469ff4a8cdde5	0	0	0	0	0	0	230	223	0
3f04abaafd043ca80ea9ecdc0c815d63	269	0	0	0	0	0	188	94	0
95fb0d9e9a6335634fd5f96859668a39	150	0	0	0	0	0	515	0	0
9c9ea8536bd966d9a93e0424b326000c	0	0	0	0	0	0	0	0	85
b8cb7ef4b7190a21c71c8e9064d421bc	0	0	0	0	0	0	0	108	0
12f37138815d3505f554d907405e866a	0	0	0	0	0	0	234	636	0
a54ed40b29964cc08ca5930d20dd43d9	0	0	0	0	0	0	169	0	0
9fe485fdb1e86f974b74222a394d503d	0	0	0	0	0	0	189	0	283
d547540abc3fc0820aaebe45fc940b1b	57	0	0	0	0	0	0	0	0
8d987bdf1790c37d763bea6ff9cdf37c	10	0	0	0	0	0	0	0	0
a5a65c19ba6cd9c5cac65849e8689f69	17	0	0	0	0	0	0	0	0
abc7d8b99a933d4753704a8f6fdb0b02	0	2	0	0	0	0	0	0	0
bb2c8f5cb6f0984f8acd81e9c670a3b6	335	0	0	0	0	0	0	0	0
8f66dcd7ceee9141aaf35f0089ec0878	0	0	0	0	14	0	0	0	0
3e1e74b4c7dba21760526c61751394a7	0	0	0	0	12	0	0	0	0
7828caba5de552c7667981d4463562eb	0	0	0	333	939	0	0	0	0
33fdfa34d2428e906bbae2765cd1efc1	0	0	0	131	0	0	0	0	0
23c86d1a0eb1c86f2683838d225b5fc5	0	0	0	206	0	0	0	0	0
fda803cebcf4b6183dc4a5a6b398b30b	0	0	0	158	0	0	0	0	0
a8521985c69a2e3b9d94e1b3dc22f20d	0	0	0	128	0	0	0	0	0
d2558651e393fad677e651fd15af5a9f	0	0	0	314	0	0	0	0	0
dedd1d18a59c4d642be909f8ddf4bd2e	0	0	0	127	0	0	0	0	0
7a5d94a4c1153f8ffcc0f61fafe318f4	0	0	0	56	0	0	0	0	0
16771bf03e518a2c4b19df241a938755	0	0	0	34	0	0	0	0	0
3245236b2112d00a63f3f4e9b88ebf6f	0	0	0	0	33	0	0	0	0
884cafef8c80fca133e555a34371de1f	0	0	0	0	6	0	0	0	0
e4bbdba248f88ac14960839b7b07df95	0	0	0	0	23	0	0	0	0
b72ebddeb90f262b0d3118eacbcc7faa	0	0	0	0	5	0	0	0	0
a9604985d4dafb926c31541ac46b589b	0	0	0	138	0	0	0	0	0
51ab18af743d23075c3bf91485381f5a	0	181	0	0	0	0	0	0	0
adb45eb0762b376045752ed497a8a2af	0	0	0	326	0	0	0	0	0
bba1919ed6fad855027e06afa8958da9	0	143	0	0	0	0	0	0	0
b296fac3a7d766793507aa54bf8ff1d6	0	374	0	0	0	0	0	0	0
3dfbfcf3a1a84224242e4e332ea1d9f8	0	78	0	0	0	0	0	0	0
e481f7fa902c7d04ec026e8a04bc3a6e	0	324	0	0	0	0	0	0	0
811334fb26901b8ea054cbee24a20c0c	0	0	0	0	0	0	139	0	0
c858eb7e0b13891ea15db942d1ee7ba7	0	0	0	0	1	0	0	0	0
921b63b6ea7c32d5629b6810797bc4d4	0	0	0	0	1	0	0	0	0
6467c515bc2b2342f4e3fb2c0a613ebc	0	0	0	0	2	0	0	0	0
34393ef5b5c0c2259175359c7f35e060	0	0	0	0	0	0	0	0	68
2d563c1e71dc451bcc2cd2a3b9fec1fc	0	381	0	0	0	0	0	0	0
c3e527a3d8fea6551e70d39b3c89cbad	0	63	0	0	0	0	0	0	0
acb74e6632cbcfae493da20b6013c6bb	0	0	850	0	0	0	0	0	0
f759ecdab09340b9b0a0e1a12955f422	0	28	0	0	0	0	0	0	0
7c1db1933fca622a5726645b0d5ea64e	0	48	0	0	0	0	0	0	0
d6c41a616b1907537e368790d7c40d04	6	0	0	0	0	0	0	0	0
47b0867f76dd718be4a618fcdf8d48f7	613	285	0	0	0	0	0	0	0
5995bc2f849db1ea812dd31e5d90c784	0	0	89	0	0	0	0	0	0
4aec4a0c6d69200215dfdc7896cf5b06	0	0	112	0	0	0	0	0	0
65f9ce825d646de942c73775e30b5d37	84	104	0	0	0	0	0	0	0
3ca0c4761a1ec910e9527cc291c0f38e	0	92	0	0	0	0	0	0	0
b2d32b7a898b51f8f2d75adaa7e5479f	0	0	163	433	0	0	0	0	0
e635141f7adfde1a2f1d51f8ba78a9ed	0	0	38	0	0	0	0	0	0
eecf28c3b51ade33f3456c3386a662d7	308	0	0	0	0	0	0	0	0
b5f6ff61f5999d7a6ea4542a252f0e8b	11	0	0	0	0	0	0	0	0
7771a94141b34a8fbfb6eb26e09dd83b	141	0	0	0	0	0	0	0	0
80a37de1621fd8fdcd1476cb5044f0fe	14	0	0	0	0	0	0	0	0
c8afb53671cd521936c5dfe30f2ace02	0	0	0	420	0	0	0	0	0
3cfc92b0eac8eec91eff7c423bf993f7	49	0	0	0	0	0	0	0	0
6ccc7ead074f83e37b50c482a2dc3393	110	433	0	0	0	0	0	0	0
67cc1ed3624136c0f0bd73b7719366af	89	0	0	0	0	0	0	0	0
69052d6f0f8bf1b85a59c37b94117edc	142	0	0	0	0	0	0	0	0
d617e296815cb32e106bae7c76f90cdf	84	0	0	0	0	0	0	0	0
d4667b0c10d8d91e5565acf8d7ba5093	0	0	20	0	0	0	0	0	0
9c6451e449dc9d5e3f96f27c5dbfaef4	0	0	21	0	0	0	0	0	0
094c10129f097b260070b488c497be48	0	0	14	0	0	0	0	0	0
fa32efe21f0ca8cb90b31461e3f375d8	0	0	1	0	0	0	0	0	0
86d9cb93f06d19bafdbdf6e5918a7ef6	0	0	0	0	0	522	0	0	0
502e6ad22a6eb2ccc9c32d2bf1276bd4	0	0	0	0	0	70	0	0	0
0d404fcd861159de0d15533557a8059b	0	0	0	0	0	278	0	0	0
279eb49a32de24dcdec9b87dbcaf1ed1	0	0	279	0	0	0	0	0	0
b62916d6abbdd03e84692beaf18b2fcf	0	0	0	0	0	0	0	165	0
eecf9d4e05cd9eff996035acc399a820	0	0	108	0	0	0	0	0	0
3cddbf4b9c0d0981af9d22f60244c545	0	44	0	0	0	0	0	0	0
f383fa0a1bd596e28b5a9440305135f8	146	0	0	0	0	0	0	0	0
8505d6ce8557bf84c82a4e3b5e1201f2	0	0	0	312	0	0	0	0	0
90554753705477a71125291364d053fc	0	0	0	165	0	0	0	0	0
a7d38727b8981c347bba07526a60fe07	0	0	0	0	508	0	0	0	0
8863e7ab4ff0b390f12fd76d92926f1d	0	0	0	48	0	0	0	0	0
ed9ce830d569a1b31d6cc225dfb8993d	0	0	0	314	0	0	0	0	0
f6ee0fcfbd4b215b09faaa73bd0484ad	0	0	0	152	0	0	0	0	0
6200ddfa39ffab375de06998fb779214	0	0	0	0	0	300	0	0	0
c62ca18a04f732dc890d433c01dc9a35	448	0	0	0	0	0	0	0	0
c9e5f055db81359295351d4052bb7d72	0	0	0	0	897	0	0	0	0
1936d53a4b9c6343125934814580c875	0	0	0	0	0	133	0	0	0
77ed7b6decc00391a6ef4f11b0af0b09	0	0	0	0	146	0	0	0	0
45e5d6bfb7fe509123c3bc707d6fa9de	0	0	0	77	458	0	0	0	0
f66049cb272a42b0b22d220e494486be	0	0	0	0	43	0	0	0	0
4415a42ca24f9bb5690163c910b44bd3	0	0	0	0	475	0	0	0	0
eb7caac6723c07ef9097bcae10ced4c2	0	0	0	0	79	0	0	0	0
2585ba48b71e2581261fd4ac9d490be5	0	0	0	0	249	0	0	0	0
73e10cabce8c58cff59543cd2230db12	0	0	0	0	29	0	0	0	0
ace76745a8e99e5fd8567056d0fc5fb9	0	0	298	0	0	0	0	0	0
b5a9149152bb22531018717306d466e0	506	0	0	0	0	0	0	0	0
dfa4c59bbf7c12b38d7b42e720fb1a3f	0	284	0	0	0	0	0	0	0
f3e3c13a1a4e4d512868e221fa6bb82b	0	11	0	0	0	0	0	0	0
8bf84d7f547e8bec3b4c587440e165df	0	0	0	0	0	0	14	14	0
39d3d8c553b1681462c77b70dcd40061	0	0	0	0	0	0	0	14	0
422ab02c35cf4ccad9c63bbb60c08626	0	0	0	0	0	0	0	17	0
a2e2205e9c9e684b67059017594c2171	0	0	0	0	0	0	1	21	0
454517a6f824ca6287848fa8b483fe94	0	0	0	0	0	0	0	13	0
65ead125453ffe0233c76cac4ba7562f	0	0	0	0	0	0	3	13	0
ba5b17817447f4e1f52a82d7741b9829	0	0	0	0	0	0	0	10	0
cda5db53370f44f290f19a058b9b24ae	0	0	0	0	0	0	9	15	0
14174ce4045604b6df5199418a30e81f	0	0	0	0	0	0	0	5	0
acba797a2ca66fa7e3fbe95756ee5758	0	0	0	0	0	0	19	0	0
f653af713be20816826a2b97b731691f	0	0	0	0	0	0	9	15	0
ca0c4a25187dd8c5dba26f1eb20073b9	0	0	0	0	0	0	10	5	0
a4bde2e25a0f7e1ae00293776e90aa97	0	0	0	0	0	0	30	0	0
893fb7a82141170e154f4acab8455fbd	0	0	0	0	0	0	0	3	0
b2d1c7d08f353d57ac62521a58f5ad98	0	0	0	0	0	0	17	22	0
f1325b463c05635626bf8c1d740fce40	0	0	0	0	0	0	8	0	0
520503ecd1877883bc2f63bf26b5550a	0	0	0	0	0	0	10	0	0
36a4fd86750193ce8c7f50788a457fa7	459	0	0	0	0	678	738	1576	1412
c66cd752aecaf037de16d808ae1c682b	0	126	285	0	0	0	330	0	0
fbb48d98deb264946eea8641af72503f	0	193	589	0	0	0	329	0	0
d413f6d5eabb43285834ae3ed64edf64	0	170	320	0	0	0	311	0	0
0dde22ca628be0d37a9920143e27e01f	0	0	0	0	137	103	0	244	0
6b7f62bc81d717cddab490a0819745f2	0	0	0	0	0	0	530	0	421
65352766c98e8740077c72580515fe65	0	0	151	673	0	0	0	0	0
aebc848936a8cd7929d728f9773a9d64	191	0	0	0	0	0	308	0	237
eb6cc8a648255b875591232c0e78318e	0	0	0	0	0	344	228	708	219
5707e8aab09908eadbd2fae459b80309	0	0	878	359	0	310	0	0	0
cbb2c55a13ae71000753ac7b9f54d9e0	0	0	0	0	0	266	0	0	0
dd3d4986343ed626e474b56123c74bfc	0	0	208	568	0	250	0	0	0
69fd0f906f87dcf173960ea19158494d	0	0	0	197	0	262	0	0	0
a04f5e5e11c34b08c2cd091c1b7e56dc	0	0	149	0	0	211	0	0	0
12b2435bf300bd64d37b89a3cb6e7ef0	0	0	131	0	0	194	0	0	0
536dc1512a39b463c2f001d7a09517dc	0	0	0	0	0	254	0	0	0
c02f8183d8fd924500d537d432be57ce	0	0	188	234	0	0	0	0	0
668d4445325622339683f1b7bf1f79d3	0	0	166	0	0	442	0	0	0
7b26730427d947db6361f422a807db37	0	0	0	0	0	4	0	0	0
98ecc8942533db135193ce89abc228c5	0	0	11	0	0	0	0	0	0
503f5177e824c8f174cfe351e5d78018	0	0	717	0	0	452	0	0	0
8a57511188383af83bb47ab9d7e8c1f6	0	0	0	318	0	0	0	0	0
d0b53d92bfef69ee4114d6f0ece8266a	0	0	0	143	0	0	0	0	0
c71b27396628d8333a3cdd43c9910604	0	0	0	0	0	198	0	0	0
6807efd9a18f1dec3517643a4cb24bef	0	0	0	0	0	0	362	504	348
09145ad07bdbfcd721743336b1ba0390	173	0	0	0	0	0	0	348	283
e68321c29d1a98b8a731c599f9780369	0	409	0	0	0	0	0	305	254
abe30f4c87d65c5a1d859d1ff49e8ba4	126	204	0	0	0	0	110	381	284
61b98d7efdd48ab79c18d82519769bbe	0	0	0	0	0	0	0	275	0
9f891aa1e210cff578c433a1eb046a33	0	0	0	0	0	0	70	328	202
bda226b3ef5f85e7961f9905169c1658	0	0	0	0	0	0	0	363	245
31215806d9462fe24f6d8b889d1c9f45	0	62	0	0	0	0	215	332	442
9de3a2ebf03fff177444e307d214c229	0	0	0	0	0	0	0	275	212
ba2cce608564e64f11ee0fc8ae4f2360	0	398	0	0	0	0	417	0	921
fbb0adcd4b172834c87922ef9a2c6796	0	0	0	0	0	0	303	359	0
1579522b72a5186440ad5a411173979e	366	0	0	0	0	0	295	178	0
818a740b05f3f32c1186b5484775ac60	200	0	0	0	0	0	823	0	0
21fbfa322c8deae8b298df9fff865544	0	0	0	0	0	0	0	0	125
46fed69c63480bad6d78f79b66d1b0ef	0	0	0	0	0	0	0	117	0
ec92fefce3c56fd6e4a72386b478d885	0	0	0	0	0	0	333	911	0
b76daf5eee262ac7edf3a425461ff5a4	0	0	0	0	0	0	245	0	0
34b8a49351bf0379b0b909ebe2e45d00	0	0	0	0	0	0	279	0	377
811f75fbfb81c6aaee92e10fbf7d7b9b	0	0	0	0	0	0	61	0	0
24d8f755970545a82320de6b8004cdbf	0	0	0	0	0	0	26	0	0
8f1a5105487bdc71d914b3282387db98	0	0	0	0	0	0	14	0	0
2abfd7d14557bf7f365f1be057056e80	0	0	0	0	0	0	25	0	0
bfaa565b3c20953cef5930f226725a6f	0	0	0	0	0	0	37	0	0
6152615135c927b811c74b0912a77c8b	0	0	0	0	0	0	26	0	0
fb4a90839658ab7590cc3da26663ffbd	0	0	0	0	0	0	21	0	0
4976258aabde6e9c2057ae627e72b7fd	0	158	0	0	0	0	0	0	0
585196ec87330207e8996c14c3c452d7	0	7	0	0	0	0	0	0	0
eb6d8df8419609b7321ac94325ff1ab2	0	0	0	0	95	0	0	0	0
893772938b5f4e34157f6515e73d6b0c	0	0	0	0	204	0	0	0	0
62d7a5364b0622f20cc75e01d86e8b60	345	0	0	0	0	0	0	0	0
d7921d9e1e854e21182b00339d692cdb	0	253	0	0	0	0	0	0	0
d305aa1801cacd538f7cc64d1e6bf822	0	0	0	432	0	0	0	0	0
b9fd0b0a694f3ac6f006b847e3aa35b2	0	0	0	143	0	0	0	0	0
6c3c3b1aa031cbc1e98bdad28dc6d076	0	0	0	217	0	0	0	0	0
25024e4ac03a2d17d65f1c0384b9c4e5	0	0	0	164	0	0	0	0	0
23c2b0e0c0fd1e3b35c0961a284d50af	0	0	0	145	0	0	0	0	0
543523e19ec5a1b37c2ff2f764351d99	0	0	0	331	0	0	0	0	0
c42293398d8acb0c7b71ceda98c52d53	0	0	0	183	0	0	0	0	0
f934858904bc27cfa6bd2e229de6e1be	0	0	0	57	0	0	0	0	0
54b2da1504f5adf103b98022b62b0f8f	0	0	0	36	0	0	0	0	0
be4489e21268e9ccbfb2d36a173abaa1	0	0	0	0	136	0	0	0	0
8374a4a0cda15f7ded0e6af069199ed5	391	0	0	0	0	0	0	0	0
0cfade6060032a8499bf2e7c61705f41	0	0	0	113	0	0	0	0	0
231b3d946c70361a4318dcc3415f6b43	0	0	0	275	262	0	0	0	0
306b66a69812fda9440718cd25d43e18	0	108	0	0	0	0	0	0	0
508fcec4998bc5c735530994c1e58df1	0	339	0	0	0	0	0	0	0
5223e6a0af52caafe12fa7134eb3ab12	0	59	0	0	0	0	0	0	0
e28df123e0fc99a31f831ffb97da473f	0	300	0	0	0	0	0	0	0
31e1079c2e8d1c40f3408f3c77a7fe77	0	0	0	0	0	0	0	99	0
f783a6a2a88e1ce26268e1f889fbebb9	0	183	0	0	0	0	0	0	0
366a992be1b45b81a462f5c5b9e9aeae	227	0	0	0	0	0	0	0	0
7228bb1ee21970e34672c54b3c0ebbe9	0	0	0	0	0	187	0	0	0
2ad833e26424b915ca7030e58a6add76	0	0	317	0	0	0	0	0	0
fff4a1b4f5090d017568c2fe9d581b67	482	0	0	0	0	0	0	0	0
f39c9620051e8f81998543b16c31413e	136	0	0	0	0	0	0	0	0
d7fa3c7a88a9d7c67ea9036e54d798e3	0	14	0	0	0	0	0	0	0
7c9225b4aa5a068f41a4af2f9cab27a5	0	44	0	0	0	0	0	0	0
39bab00a65a2c34aaa1f179ff8a53c07	3	0	0	0	0	0	0	0	0
43314c1d964fabb0e2353e7b8120d5d2	890	346	0	0	0	0	0	0	0
d7cb2fbaab7937b6bb102105e65ec101	0	0	91	0	0	0	0	0	0
62ebb88b0762e8b5acebc9aa7ea8fb3f	0	0	151	0	0	0	0	0	0
a03ef1b46dd1ab19eceaedf42f621068	147	100	0	0	0	0	0	0	0
4e48c92097cc1d54754c8040fa5174db	0	116	0	0	0	0	0	0	0
21bcb25168f728c58c9852e21439c4c9	0	0	158	399	0	0	0	0	0
05c6162a686ec83f01b65b949554b05c	0	0	46	0	0	0	0	0	0
7463514656f12c5bbbfec028bbe30775	402	0	0	0	0	0	0	0	0
bce1c777c3fb2284682b81fdb6b238c2	101	0	0	0	0	0	0	0	0
f145a2cd184f60eb086ab48fa100d244	19	0	0	0	0	0	0	0	0
6980347c7a76e8fc24a1b728d41e033e	0	0	0	243	0	0	0	0	0
ccb3228cf52af73ce3050d8cf164e45c	58	0	0	0	0	0	0	0	0
226b9099e7aa22c5d61e73a5c949b058	0	6	0	0	0	0	0	0	0
34142a1ab1013e33ee203670c72ad9bc	0	0	3	0	0	0	0	0	0
e80b0f9c114b838dcf43e9d671cfb2e2	0	0	1	0	0	0	0	0	0
4d52c57f2e3fed07241c89ab2a8bedbc	0	0	3	0	0	0	0	0	0
a29e18e5cf97f308d4ce912e5590c660	0	195	0	0	0	0	0	0	0
6f6368a4e93b515167220c8cc8584193	0	412	0	0	0	0	0	0	0
15a0ace38257b9ed5ea87e91b9d06de2	0	59	0	0	0	0	0	0	0
801713b9afe2605a2c344c55fd25fd2d	0	21	0	0	0	0	0	0	0
73c0eaaad2b622471c03c9f2ad2ae45b	0	24	0	0	0	0	0	0	0
6679f3cb20428020c3f40e35269fb501	98	400	0	0	0	0	0	0	0
9f1ffb06622a3bbf7407a5cd46eab27b	84	0	0	0	0	0	0	0	0
77843744b3e75f015d58513b3a040ce5	134	0	0	0	0	0	0	0	0
dcbc0450bdab16dbd8dad26602dabd87	83	0	0	0	0	0	0	0	0
0848a50e736061977728ef728766774a	0	0	0	0	0	597	0	0	0
8e689ab34021a744975f40c874420af7	0	0	0	0	0	100	0	0	0
3f36ae6b7477895ea54aaccdeecf95b6	0	0	0	0	0	342	0	0	0
cf898090785a959cce1f21b05d2f6148	0	0	266	0	0	0	0	0	0
54ea33bfc33477fa7f6af4aae365c3cd	0	353	0	0	0	0	0	0	0
c4ea0854b74da3add0731b2a4be34b98	0	119	0	0	0	0	0	0	0
66fdb400f2f224ca30e30fb6708a9c33	0	305	0	0	0	0	0	0	0
44cb878ea15179571667f597e30059d1	0	0	0	0	0	298	0	0	0
1d1678fe892345a7af165fe55b60a404	0	0	0	356	0	0	0	0	0
820b8454335c809c5443e07c7b13e2c7	0	0	0	179	0	0	0	0	0
971a04cbd8caabc026f56da635eb39e0	0	0	0	0	365	0	0	0	0
ff65124d662c51690e2d22136f4a5dfd	0	0	0	61	0	0	0	0	0
848f851caf302ffec25cacc3cbfd161b	0	0	0	314	0	0	0	0	0
8ecb6db0ba4f564a8af5b3237c695d4b	0	0	0	182	0	0	0	0	0
1fcd381b8420f5c23b1daa71b8947d97	0	0	0	0	0	387	0	0	0
3b55546a8514e29db4f5305ef1e88fb6	408	0	0	0	0	0	0	0	0
484b00db25bd4e0236475e1c8734f6ec	0	364	0	0	818	0	0	0	0
e0e8754e8acb21b36868dd755013abf5	0	0	0	0	142	0	0	0	0
7f1cf98a9d0678cfbfff25d8adcec1a8	0	0	0	0	407	0	0	0	0
68a51f3fe16c2822bf3f5a67fd2b47ce	0	0	0	0	45	0	0	0	0
dcd84423d7a3523bef9acfecba96a52f	0	0	0	0	311	0	0	0	0
374a459d3c0d6e82d1587f7bd7a869c8	0	0	0	0	57	0	0	0	0
60fca729de138e68247dc731b2419c1c	0	0	0	0	145	0	0	0	0
1dea67a96ce7a95b4a585b5db40c3875	0	0	0	0	21	0	0	0	0
5977765b9de77e22ad16da740f54562a	477	0	0	0	0	0	0	0	0
4a91ef5d2de8c521b0567291143fc1db	0	301	0	0	0	0	0	0	0
0309b2d575e91901d1832ba08be7ec86	0	13	0	0	0	0	0	0	0
aacfb5a752e199e7d002a7a095d2b741	585	0	0	0	0	802	845	1498	1565
de66733d74947f4a2491ad245cbeed3d	0	116	321	0	0	0	310	0	0
060df79eeb2c45aeeb79e39a21423a72	0	255	598	0	0	0	369	0	0
c35d82eea36b5aba29cf102be34fcee4	0	226	370	0	0	0	412	0	0
7d19e4c1fb500bd4f38b3351a1060d74	0	0	0	0	0	158	0	229	0
bc532e2af9821d829826896426102280	0	0	0	0	0	0	666	0	485
bbb315d30233b6d4f5f63f6285b51734	0	0	183	608	0	0	0	0	0
758665945ac68d6dd910a86cdc18d1fd	284	0	0	0	0	0	330	0	270
dde05f56131fb4c94e5e0984b18cef3a	0	0	0	0	0	453	306	728	219
3e7ec9b03e258b623ad46d487da7e1f8	0	0	0	0	0	0	0	165	0
a52f4014ec691e06736c6a51661651b5	0	0	0	0	0	0	0	17	0
b069f08a9ba0f3b422969be23f525c17	0	0	0	0	0	0	0	61	0
38f7e36b0eab97a496c2106739c0b84f	0	0	1032	409	0	372	0	0	0
da9d4c23240ad56e9dae202425a0e4fa	0	0	0	0	0	242	0	0	0
276357c7c9b18a02d73923d26096dd24	0	0	243	655	0	278	0	0	0
8156bb8fdf5cca6bf2b53ed8affd5e41	0	0	0	225	0	308	0	0	0
696ba9a585bb59eb2104c24ec15edadf	0	0	210	0	0	246	0	0	0
24fd47f8ef1f8b21ee553a7b936ae81f	0	0	193	0	0	219	0	0	0
111f7fc10fe250e54f35f2a19bfbdeda	0	0	0	0	0	278	0	0	0
5ace54ed1fa6fcefb44a02c2f4232065	0	0	215	293	0	0	0	0	0
e735d1188909e43ac7451df40a21e3a3	0	0	186	0	0	494	0	0	0
7e6238b7d79a6551e08a7cf4f344cad0	0	0	0	0	0	8	0	0	0
0d396c5824d3b4a10e22b364892c6196	0	0	4	0	0	0	0	0	0
aff1fbed5508307ec85ad6899ed1f879	0	0	823	0	0	576	0	0	0
fde94de6cb6e13e1f6f0094996dc400b	0	0	0	329	0	0	0	0	0
b97685c065d6c8e90787a26e9cd5bc93	0	0	0	203	0	0	0	0	0
bc07511de486f84c46557d4cec98ac29	0	0	0	0	0	260	0	0	0
b5fda2874ff538c17e3c2835bd34f18d	0	0	0	0	0	45	0	0	0
08bbfee00e3fc03b860f47aecc097e45	0	0	0	0	0	4	0	0	0
33809ce912ee985211488d4acd27c137	0	0	0	0	0	21	0	0	0
7bf553a82f1bb0023ad92e2b76ac7097	0	0	0	0	0	0	464	462	385
af9b57067e64f98e4f799071e5f84211	170	0	0	0	0	0	0	297	253
6379838d21ae7679a86cd795d4cb804b	0	365	0	0	0	0	0	309	277
387a5e06a14b12ea306215980d507a41	116	177	0	0	0	0	109	420	307
2c46306cb9270d08ef8a9a5e86c10174	0	0	0	0	0	0	0	267	0
e6b7b75be31eafa1117eaf6417fa9f8f	0	0	0	0	0	0	87	332	224
52735402318bffb1d755de5e53a386f5	0	0	0	0	0	0	0	353	271
83cbd881350b4edd2646cd06f37057f2	0	61	0	0	0	0	272	318	513
2dc154766bb35c44bda346cdc7ca2c76	0	0	0	0	0	0	0	292	200
21348b671e41b4ce9b2f4e1080f82702	0	391	0	0	0	0	418	0	866
9f93b2cda72fecb832a21a244c66981e	0	0	0	0	0	0	336	327	0
b9f73bf469cd3100aa1fea317b0df918	345	0	0	0	0	0	336	165	0
e2aab0062e569ac3f690ffdcab9d0b10	187	0	0	0	0	0	921	0	0
8ebe779e3d7c80ad803b451cabd83743	0	0	0	0	0	0	0	0	132
dc2e1ae8e6d5ff2a78e3539a1740e7f0	0	0	0	0	0	0	0	157	0
c4c28b856ddb18a2d04269f41cf3f979	0	0	0	0	0	0	331	938	0
c4242fdf23243a1647c4dec8474da721	0	0	0	0	0	0	283	0	0
5242865fc00ef604d910e4cd9b220342	0	0	0	0	0	0	282	0	429
e82c6da566acef0dfaeb7a2fee29ecab	0	0	16	0	0	0	0	0	0
1da6733ba9abf31978692ce991b291ab	0	0	26	0	0	0	0	0	0
41cccd1563c51fbfa5c3637e30e4b0b4	0	0	32	0	0	0	0	0	0
f77e7309d8c06c9c3a4341ebc5f7d9be	0	0	9	0	0	0	0	0	0
afb42d2f35e7f7772465cb68e0d9310a	0	79	0	0	0	0	0	0	0
edb4e055b7d7478ba229efa8e51e9745	0	6	0	0	0	0	0	0	0
edafe61cd5a86fc21aa47b19916e275c	0	9	0	0	0	0	0	0	0
f0187120f3462066e9ab6b4cf2f36488	32	0	0	0	0	0	0	0	0
ead562b2854754d5237328fadddc237c	123	0	0	0	0	0	0	0	0
c3d4d9541cb674ac7bd2cb2d97f6b113	0	0	32	0	0	0	0	0	0
a1a0adee02e5451f5a4dbd85e2953e78	3	0	0	0	0	0	0	0	0
7e881fc799ef6f0c73844de5cb46f5d2	251	80	0	0	0	0	0	0	0
5314a074c8e01c73bede457763fe1a90	331	0	0	0	0	0	0	0	0
fba4e9a35d66fe14b6d61a6d4c7f4200	0	0	0	376	0	259	0	0	0
74cbe0bdc888dc8caf7f916f7719677d	0	0	0	107	0	0	0	0	0
8fcc8d618c5be23d494433d4de2c26a6	0	0	0	185	0	0	0	0	0
1cc729c60d1c8c24f22e555029ffe280	0	0	0	0	0	51	0	0	0
7298e5ecbdb66c8f190159ace145a971	0	0	0	147	0	0	0	0	0
1b96ae851740b0766255ca4834fd4d26	0	0	0	169	0	0	0	0	0
4dbf39a19b8378298337d2cb02570564	0	0	0	323	0	0	0	0	0
417c60c40d01bc10ed75fa0d60534de0	0	0	0	122	0	151	0	0	0
b46d204069e2aac4ec90f3134c2ba3f6	0	0	0	63	0	0	0	0	0
2c967cf82dd441b1c6fcb6a49825251e	0	0	0	47	0	0	0	0	0
429c984e22c7a29c91db1fd5a1642076	0	0	0	447	0	0	0	0	0
5ee987ea1a0c0105d355ed89f1c91323	0	0	0	172	0	0	0	0	0
f3b2a03c0cae24f1cd749027e6997241	0	414	0	0	0	0	0	0	0
f57b61c7cfd7c598691dbbd9d37ee85d	0	0	0	463	437	0	0	0	0
ccb69373bf46195e7e30604121467834	0	29	0	0	0	0	0	0	0
b1717e72423889a812547e0cc0c43c7d	0	111	0	0	0	0	0	0	0
713da1213e2850bb2ce790dac318d64b	0	368	0	0	0	0	0	0	0
f3697f231d0177c7bdffdb68438a8d52	571	72	0	0	0	0	0	0	0
035c2d90e05132db25fadb694583b9d4	0	339	0	0	0	0	0	0	0
c066d6a15eb9d7cab95c81400796be8c	10	0	0	0	0	0	0	0	0
7c64aa3c18268a0a721fe692a308533f	2	0	0	0	0	0	0	0	0
bb07c754aff7c7584b6b05bd1f6d528f	2	0	0	0	0	0	0	0	0
2d9cb2613f9baf37943b710b110e5e32	0	0	0	0	0	0	40	0	0
86da0c954ddb4aae204cc8b6232ff89c	74	0	0	0	0	0	0	0	0
0c101decc9ae893a12bf983f21174eb1	0	0	192	0	0	0	0	0	0
370acd831b5e733d583a3d603b3fd042	0	0	10	0	0	0	0	0	0
d53b74f492fdae18ac4b652d38561e03	0	0	17	0	0	0	0	0	0
40dd3d94064776f5b0635c01e7cd0a3b	0	0	15	0	0	0	0	0	0
9ca4df1af88e1895282e1d12a612a97c	0	0	28	0	0	0	0	0	0
48981c8a3a8be3a93230de6be52da79e	0	0	0	0	87	0	0	0	0
cff3d94cb9a812c0996afaf28d4221db	0	0	0	0	222	0	0	0	0
f6ab384f8b7e25fdf1956ac5335d56c0	0	20	0	0	0	0	0	0	0
86ca20541c92a8d3a055e175133afee8	0	42	0	0	0	0	0	0	0
286c3f49f121f202dfb58fe09bf39fc9	1	0	0	0	0	0	0	0	0
5a4be60a7c56d5bf77e13afaaf6fea74	665	323	0	0	0	574	0	0	0
e44b71d8ba15ddf8c865664cc3f08bfe	0	0	66	0	0	0	0	0	0
a7894408dfce5cee903ee709955ace1c	0	0	101	0	0	0	0	0	0
57e91161586cb9c62c3107b95c2aef0d	115	96	0	0	0	0	0	0	0
6bf016224ea1639c69afa6a7002002df	0	134	0	0	0	0	0	0	0
7930b9486859bfd172af1091e0f99542	0	0	123	398	0	0	0	0	0
1c486d65a461a0aa9607c936b01c4a53	0	0	29	0	0	0	0	0	0
41f1ea2d62745fef623aa73878983a29	293	0	0	0	0	0	0	0	0
bc5b12faecc19a79ab690ede137fe117	0	0	0	0	150	0	0	0	0
99a5176f3cfb8970e915db4e4421f463	0	0	0	0	14	0	0	0	0
879b43e5c3a0ba5d43f5e0c543fdded8	0	0	0	0	57	0	0	0	0
8dd4095be4d4e997417c5c9e84edb7d6	0	0	0	0	4	0	0	0	0
da05d5fc219b53ccd036b39b5aa5c3e0	191	0	0	0	0	0	0	0	0
d37f1e762e9cba1afbf5493cd2865aac	28	0	0	0	0	0	0	0	0
3389a9205f0a864ca5870bf879e28ef1	0	0	0	132	0	0	0	0	0
5165497b28b6525e2efd7ac5991efe51	79	0	0	0	0	0	0	0	0
74f7efa9f9f845edd53ccf364125d2a8	0	0	291	0	0	0	0	0	0
fcca8645acee2d1d3893cbee6e69fbea	0	157	0	0	0	0	0	0	0
70e43110cc45ac046043c80699f301f9	0	304	0	0	0	0	0	0	0
47474eb70fd718c8b79053a6996261a2	0	31	0	0	0	0	0	0	0
425a3b109ffbddc0e5f65a89daf2e22f	0	14	0	0	0	0	0	0	0
de84c8d23e57ed59de0fec4066ac1f03	0	11	0	0	0	0	0	0	0
1c34697b41013edd15e8f7b9118bb9c4	0	0	272	0	0	0	0	0	0
7adff015bae41499039d97a31f69fd38	0	0	11	0	0	0	0	0	0
cdc0ac2bae0867d3fed36ca92ce7ae3b	0	0	2	0	0	0	0	0	0
d22cf455fad9f4159de7c7a301b6ddd9	0	0	1	0	0	0	0	0	0
a58e0e05bbf893014238701dbc63aeac	0	0	1	0	0	0	0	0	0
18b6316e3f0286f12a97c08d513a7a16	0	0	1	0	0	0	0	0	0
2bdad0281625434958bb3b18862370ec	0	0	4	0	0	0	0	0	0
3b6f5a7088e3531bea4fd381fa66c4df	0	0	2	0	0	0	0	0	0
7e948fdfe1e5b4f8833d70e9dbb41190	0	0	12	0	0	0	0	0	0
6a56900de75a8520ef09380eed634d0d	176	493	0	0	0	0	0	0	0
98d2072f12e04d9018a16fd6e4f31288	152	0	0	0	0	0	0	0	0
36daa00dbbb40240ee2ac22cf74667db	204	0	0	0	0	0	0	0	0
f399df9878665141f612b945593d99d7	167	0	0	0	0	0	0	0	0
ffbfd2ab12efb8587d37c7f2e5c097e1	0	0	0	0	0	520	0	0	0
7f88ce6759218bd6db49dd54bce5d2ee	0	0	0	0	0	100	0	0	0
53f5a4086e66e4cb08bf11c04416210b	0	0	0	0	0	248	0	0	0
04cfe6f503d5e901a0cff885844aa0f4	0	0	0	0	0	399	0	0	0
17a00537648c82af68271c51a06ea1bb	0	0	373	0	0	0	0	0	0
6eca94a085dafce12c7f109b751f48a9	0	0	0	100	0	0	0	0	0
051f34087da59a176f4c0423c89b3e8a	0	0	114	0	0	0	0	0	0
433390fe5b0c51a194e8cd5817667536	0	0	0	0	115	0	0	0	0
aece346ed80f85ca5df2d420612b9f0d	0	0	0	325	0	0	0	0	0
c438a42bd764e7e5b9923a656b4c2f27	0	0	0	149	0	0	0	0	0
0a4198a7c7d9fe21aafb0afad312903d	0	0	0	0	384	0	0	0	0
98435cbc3f2aba977121fe222b113b23	0	0	0	75	0	0	0	0	0
f23300087549025753fb4e516bbebbcb	0	0	0	269	0	0	0	0	0
b217933a49b4b36beaa5d98d588bde7b	0	0	0	178	510	0	0	0	0
322b9b02a85542873af9adb7c8350bd0	602	0	0	0	0	0	0	0	0
7e256a0405919a32cb1d4ae94933ad04	0	0	0	0	938	0	0	0	0
5a7ac4007ac0a149f599a5bac37db7c7	0	0	0	0	163	0	0	0	0
c02aabda042ba039f7c53ce8cfa45c42	471	0	0	0	0	0	0	0	0
298951d648997ad9c36d992f0b8fb179	0	0	0	0	464	0	0	0	0
5c9837eea1568e443d6073798c82965d	0	0	0	0	45	0	0	0	0
f5e73e236adcfb898bf33955825b0712	0	0	0	0	341	0	0	0	0
d3036e3feaa396e18821479e30088989	0	0	0	0	73	0	0	0	0
67ed351c628f3f901d293817cbe67391	0	0	0	0	153	0	0	0	0
7beeaaa1495eab302f0f4d6d5eb7536d	0	0	0	0	23	0	0	0	0
5464968cf641775026a05e7fa762bdff	0	0	0	0	0	0	0	0	91
bd524e9349fe2e9db005d427228726c1	492	0	0	0	0	0	0	0	0
f88905342fa8d93de9d716e94c15a166	0	331	0	0	0	0	0	0	0
535550b1bc69c48b3a11d231db94c5c1	0	4	0	0	0	0	0	0	0
ed985e545b6df93db526cad704db5c47	0	27	0	0	0	0	0	0	0
43b8f018d50c6383aad95fbfe36539b5	0	315	0	0	0	0	0	0	0
ba80d2055414b9c7d1cf14ce04adf7dd	46	0	0	0	0	0	0	0	0
4a9770a7677ad6e8c9c1c46925111eb0	0	0	0	0	0	0	17	0	0
9cb731b6ed0111d653e9e97cf2ed2ac5	0	0	0	0	0	0	4	0	0
50c5b462e06dcd5758045799e24a2db2	0	0	0	0	0	0	2	0	0
7f4b86ae6a40ed8f3b81b150ee061b46	0	0	0	0	0	0	5	0	0
c2a486cf22dc6961924c85d0c1bab587	0	0	0	0	0	0	7	0	0
83681a4b87fd36e8a77e39e98a5a81dc	0	0	0	0	0	0	13	0	0
231c80fb705c0f73b6167cb994ef84ec	0	0	0	0	0	0	11	0	0
aa0f57d38c0c70fc4ded2ef3bb14f520	0	0	0	0	0	0	15	0	0
50d338307108f8d3be065e92500ff173	0	0	0	0	0	0	14	0	0
b541d706fc676f9c3d508b359093bec4	0	0	0	0	0	0	5	0	0
e8f62bcc1063c9a48e80bf6aa45170a8	0	0	0	0	0	0	7	0	0
ce73c75579ea22cfd2c6d357388cceb4	465	0	0	0	0	742	885	1668	1657
3acb2c6d836041f5b26fc2ee71f2ced4	0	109	262	0	0	0	363	0	0
dc35a7eb679138b35c0949242e60aa9a	0	194	598	0	0	0	378	0	0
39b595ac97808a057754a7cf288f80be	0	185	318	0	0	0	436	0	0
b1df8efd8eb5c5379c6e1535e401012c	0	0	0	0	0	117	0	248	0
cb043172a371f2d17a69ac49a06f9031	0	0	0	0	0	0	650	0	527
5dda8c7a09d10e1e75dc6a14a6285ab0	0	0	164	1008	0	0	0	0	0
d8adee70bda6e434bf630e0f77f694a7	244	0	0	0	0	0	312	0	275
ed09806cfdf2c80418ac5b1d23b6ad6f	0	0	0	0	0	356	356	829	276
0e77c6c9f87b324d4226ad81d9cdf27e	0	0	0	0	0	0	0	3	0
7a6adb6d1e36d8f7815291df75223238	0	0	980	384	0	343	0	482	0
d1262c9be0c2171007de5d91d046cb2c	0	0	0	0	0	223	0	353	0
0502b73d646d375c148d81b2eec9aeaa	0	0	219	557	0	213	0	334	0
7819da18db78950193f7bbdbda3b8ce0	0	0	0	164	0	284	0	437	0
7a74049ee0f0e5c3c99691b6983af6b0	0	0	170	0	0	197	0	307	0
b544f39984694e1223f7111a6d2c577b	0	0	174	0	0	222	0	352	0
666de809ec376bf4a88e337d2407ebbc	0	0	0	0	0	274	0	408	0
654eb8f5dd0340895cffe8df9c3e0dae	0	0	211	264	0	0	0	324	0
0e661fc55a94dbffc81a74e5a668a576	0	0	195	0	0	427	0	326	0
5d911516f63f0ef1eff83bd21fc02ea9	0	0	0	0	0	8	0	0	0
15e420b820e490cd5792e9832c1c978d	0	0	6	0	0	0	0	0	0
9c034e14094d560e341f2b5efdfa864f	0	0	712	0	0	571	0	0	0
1de1bc418b5b191cdaab7a201e5985a4	0	0	0	0	0	0	0	367	0
e06558196ce68a939ed238103405d04a	0	0	0	296	0	0	0	210	0
58a94614314638a5f47e8b35ea5d869a	0	0	0	176	0	0	0	0	0
08c8b52e28d9993fdadd24a6250c9e36	0	0	0	0	0	208	0	177	0
70b4da85ed767f79d5a863387147d48f	0	0	0	0	0	0	0	983	0
64da4dbbf923a428782fa89dc9045c51	0	0	0	0	0	0	0	43	0
485bd00e36b48038021bc7d7453fd3aa	0	0	0	0	0	0	0	14	0
0446bdb8a923ce9342bbf9b3207cb994	0	0	0	0	0	0	0	19	0
38f1e5b831d0499deb1a36b1bdd75434	0	0	0	0	0	0	469	0	383
d3d958eff5a17c53a3c8b43c87a88f92	232	0	0	0	0	0	0	0	264
4060cee3713eb3fca0e515ab396269b9	0	497	0	0	0	0	0	0	296
183a77d3dd65fcd7b61e04c0728cd557	193	273	0	0	0	0	109	0	299
3205b5dede69323e269d5eff723235bd	0	0	0	0	0	0	110	0	245
37a95f7a88c32a4bf82b77b34b565aa2	0	0	0	0	0	0	0	0	315
7e32a8fe8c846da6a886c1f2a3aa075d	0	77	0	0	0	0	248	0	491
8d2badea859e5b91e29dcffd82fc201f	0	0	0	0	0	0	0	0	264
e0e71b7fdf2623d29a97526f588f2cb9	0	482	0	0	0	0	440	0	1010
215ef74ed2ed424d3a81d0b553e5aad9	0	0	0	0	0	0	357	0	0
bb0306d6dfee68cddab4d599cb875d82	482	0	0	0	0	0	352	0	0
fd80fa7d2f5f84e31b86196a93750ccf	249	0	0	0	0	0	1025	0	0
c2c79d54871bd11f4ee2c0f53c9b2c76	0	0	0	0	0	0	0	0	150
7e156243a1f1d8cd4168b61accc1c6d1	0	0	0	0	0	0	363	0	0
2cbd5d0e9d0c76f6fbf4b49be1a13ec6	0	0	0	0	0	0	288	0	0
aedea07b456f29da198e41bad4805f65	0	0	0	0	0	0	344	0	473
6374beddadad8d85a88e799bbf3e3e51	0	0	129	0	0	0	0	0	0
aa192a72c8fe480af9b80e34a5d7a8ec	86	0	0	0	0	0	0	0	0
43a376acafa69be1c188a93aca033a0e	2	0	0	0	0	0	0	0	0
a6c9be84cfd10ec88cb77c320948547f	0	294	0	0	0	0	0	0	0
8b1b70e1cfb2f24a311fed9b9a88c9ac	470	0	0	0	0	0	0	0	0
82a64d049280e86152add9ba28d7adbc	0	0	0	488	837	629	0	0	0
76fd1890d5871380b2513626286c5799	0	0	0	196	0	0	0	0	0
f0d8dd4b0f4811de896840bb583a3526	0	0	0	254	0	0	0	0	0
20379b746785f95466b32079d79fccaa	0	0	0	0	0	83	0	0	0
80f19fe3e6722a4123c023473f69ec01	0	0	0	224	0	0	0	0	0
6ca82b4260b88eb28248716ef0f83dda	0	0	0	208	0	0	0	0	0
339dc5952838fda6697937db353c7cf5	0	0	0	401	0	0	0	0	0
dd625e4a2c2bcb247ca5d7fc331fef70	0	0	0	174	0	267	0	0	0
858bb2bb43d602503028deac6ac2eef0	0	0	0	80	0	0	0	0	0
1d3082279830ce89a431aa908622819a	0	0	0	42	0	0	0	0	0
37279ddf4dd1a3223b65c04f86c5b7e9	0	0	0	28	0	0	0	0	0
7ddb0b4c60cf96007417aec4a11793bc	0	0	0	9	0	0	0	0	0
4d3117a184ac3dff2ab4585fa961bae8	0	0	0	0	251	0	0	0	0
04b4e14f51e0fad269929b3ade6352fa	0	0	0	0	0	1	0	0	0
5f260f3dda0f8da85e00425d6c791e7c	0	0	0	0	0	2	0	0	0
9f2488244217618f7ffd88555c236000	0	0	0	0	0	1	0	0	0
ed6c930ebcd58914c74566fbb759795f	0	0	0	0	0	4	0	0	0
0ddbf7ebdae65ea2e6f3d0ebdf102e23	0	0	0	0	0	2	0	0	0
e733bb2919861047d02f05623ff36a0d	0	0	0	0	0	3	0	0	0
fcb59e62c044e990d8b2c700ef088ad5	0	0	0	0	0	2	0	0	0
10c8ad8d3291976e6323e38d6175d4a9	0	0	0	0	0	1	0	0	0
2d8b6390f239c4e626674c1e0d090a32	0	0	0	0	0	4	0	0	0
2dedb97ea047ed4ae7b51a006355d8bf	0	0	0	0	0	2	0	0	0
d57042c437513d42964439ad77860fd6	0	0	0	190	0	0	0	0	0
9055493bb209660f51ee756e9a110fc1	0	820	0	0	0	0	0	0	0
8b68393ac6e1c95e7cccbe2bc11e6e99	0	0	0	452	947	0	0	0	0
73993be0514dde1fb08f7761f9b3767f	0	11	0	0	0	0	0	0	0
c41db4937cfffd361af8b981c08705a7	0	37	0	0	0	0	0	0	0
a87c6b0ad6bba18bed64f2b95e843b64	0	25	0	0	0	0	0	0	0
98e742851d921a3fb4a1149d8d81368e	0	10	0	0	0	0	0	0	0
181ba41dba92640a69b0542d9013f7a2	0	8	0	0	0	0	0	0	0
3bb755fd7923d695f707e89ab36c3812	0	196	0	0	0	0	0	0	0
48909315da8e78b84d19ffc5ddd486ff	0	553	0	0	0	0	0	0	0
4d002a6adfc397d852a592114116d3c1	890	136	0	0	0	0	0	0	0
9a6fc43b3357bab3f71be5dfa61ffeea	0	416	0	0	0	0	0	0	0
9b01282a745f0a37d0f2926ab3e2d88a	0	0	97	0	0	0	0	0	0
f659a9fb7697ea045734444904e25cad	147	0	0	0	0	0	0	0	0
e8426a83d4cbbfa95571238a28f0748b	0	0	0	0	60	0	0	0	0
77485be83eaeb32e8d666cbdedae45e1	0	358	0	0	0	0	0	0	0
97cc3ffdb23cb7dfff24e2d9cbcff75d	0	102	0	0	0	0	0	0	0
df60c8832a4cfb18ab376a5bd2feda78	156	0	0	0	0	0	0	0	0
6e41d5d0979e088d3656f865ad477daa	0	0	295	0	0	0	0	0	0
86b1ebf1ab79cd444994951daa02a9c7	1	0	0	0	0	0	0	0	0
b53f4873ce8eef366c99a940b3d723a1	127	0	0	0	0	0	0	0	0
1b180cfe09e2f5569caf42a122319143	32	0	0	0	0	0	0	0	0
b75abcc75d5fdcd8f561274acf76c281	45	0	0	0	0	0	0	0	0
ad2e558a667ccd0faf0134d8c6411d81	0	38	0	0	0	0	0	0	0
bd3cdf6849dc56b26b2b02774180d705	0	78	0	0	0	0	0	0	0
7630c3f6d6e781955fe1b4850ea4a0b7	3	0	0	0	0	0	0	0	0
918a0935a67f1b5fbb8fe653092581d2	696	406	0	0	0	646	0	0	0
b9b3481b21fc5d06d1c61e23f96db395	0	0	133	0	0	0	0	0	0
311ed7b5278842f905d1c3dd891f8f19	0	0	137	0	0	0	0	0	0
a53b5e68fd4baa0e0438b4a212b45849	114	136	0	0	0	0	0	0	0
87cd9592c0c06977459942f87ac7c987	0	143	0	0	0	0	0	0	0
9e0896bf37c1c639f0479c2e252aa900	0	0	195	695	0	0	0	0	0
5e08bbd288da834d856d5bdc5791ca21	0	0	45	0	0	0	0	0	0
ff2e928b59fcc80b09806dc8d9d858ab	360	0	0	0	0	0	0	0	0
e53d9738ce188da742345fbe27e770a3	0	0	0	0	112	0	0	0	0
b346b61282266ac2cf434fa0f6b591ac	0	0	0	0	21	0	0	0	0
7e2aeb87319f57e0bbf825ca494b94d7	0	0	0	0	77	0	0	0	0
d0d096039c250ee417ff246721c7fe07	0	0	0	0	13	0	0	0	0
3692160b430c9c5e9f55243adb211ef6	147	0	0	0	0	0	0	0	0
07b624caecfd775c0ef581f91463fe50	25	0	0	0	0	0	0	0	0
533934290979fb6b08239779e650775b	50	0	0	0	0	0	0	0	0
4a9b761ef3eba7adad36b128b1502bf7	0	0	384	0	0	0	0	0	0
3d40967361c333cd4d938685a98e24a9	0	0	0	0	0	0	45	0	0
2ad5219c6178f447f5f3932b0cbbdc5b	0	0	0	139	0	0	0	0	0
b168de2b45fc94dc83fbb510f8caa7dd	0	175	0	0	0	0	0	0	0
341bff1faec38f6dd7628eb61cf4d221	0	319	0	0	0	0	0	0	0
c1db54a2c5133f492e381a6f53d4c594	0	27	0	0	0	0	0	0	0
f0e5d51b70ca057acdfbf386b5b52fbd	0	8	0	0	0	0	0	0	0
e91422e157b0c43161da16ed4d46a60d	0	5	0	0	0	0	0	0	0
0d8bce731f0cfd2314be440382e40621	0	0	0	0	257	0	0	0	0
a22b4a218052460ac0a1618575668873	310	0	0	0	0	0	0	0	0
ea1e54053af793743ef087e3d81f18d9	210	586	0	0	0	0	0	0	0
786e5858a639624e2b946973cb40702f	151	0	0	0	0	0	0	0	0
046e3896ff8ab6a16218d7cb76efbe03	214	0	0	0	0	0	0	0	0
7a9242b610048bb1a34e37c2365d6f97	210	0	0	0	0	0	0	0	0
5c58df34e67962b6450c05a34d3459e8	0	0	10	0	0	9	0	0	0
3a38c57cea6b6af91445b04dfa78c96c	0	0	0	0	0	6	0	0	0
957c93a746ebc1fdbd49a4564400e77d	0	0	1	0	0	2	0	0	0
f263243712d3b83e38d61af3b2f1f8c6	0	0	0	0	0	9	0	0	0
b24c4fdba43b8b599b6e91e94c91f848	0	0	0	0	0	3	0	0	0
a64d58109f4184b15b9a3acca673e12b	0	0	2	0	0	5	0	0	0
0192e8c96c005efabb9636726adfeffc	0	0	0	0	0	8	0	0	0
e0a99006a24d34dbaa2af42794976641	0	0	1	0	0	6	0	0	0
9296d3b4b9dc61a332265e5a338fd43d	0	0	6	0	0	12	0	0	0
18e839f0d6faa0105e917ed916113cdc	0	0	0	0	0	6	0	0	0
0029df5c68d7d620802ac7f9f4544989	0	0	0	0	0	83	0	0	0
b5ec172b091fe08cfbe0fc0ff7475303	0	0	0	0	0	16	0	0	0
713540128058f956986d3dc043dac881	0	0	0	0	0	69	0	0	0
5c7f402b8868860e7cdf71cb65b0abe4	0	0	0	0	0	639	0	0	0
61f3e922c50c6a825e38da2de9fdcd67	0	0	0	0	0	110	0	0	0
a6a06117a8178733a465ae452372e2ee	0	0	0	0	0	323	0	0	0
ec91b7ebfa20eab92eb4229008b7a080	0	13	0	0	0	0	0	0	0
d230b8a3eba19c1fbc2d9850165a8d3a	0	0	622	0	0	0	0	0	0
6946eaf7f1ba2ea90d85c8a654e7fed4	0	7	0	0	0	0	0	0	0
3ff560c6e27421de62515264344eac12	0	19	0	0	0	0	0	0	0
b134f62f9ff729df4fbdaac87492f6be	0	17	0	0	0	0	0	0	0
7fe678a545c0e683f02477800c2c3f05	0	8	0	0	0	0	0	0	0
bd75cbac091e1c4b1c67adce96f03e63	0	8	0	0	0	0	0	0	0
25b6c897e8b8306e5c8a8987912411b2	61	0	0	0	0	0	0	0	0
07ee8cac12b0a530e900f4382ee2fca2	0	83	0	0	0	0	0	0	0
dae5195a2e1726b6bc60dbaedf862d5c	37	0	0	0	0	0	0	0	0
244637bf9077b180fb21e5f58f628aeb	4	0	0	0	0	0	0	0	0
106613db7106d391611392f1c9968356	19	0	0	0	0	0	0	0	0
2f6d670300150c671deb4b689c5c28a4	392	0	0	0	0	0	0	0	0
1dc87127233c62e34f9a622d638a1cf4	0	0	0	0	208	0	0	0	0
a9034905ce5eea8bc0ef4e42645d1767	0	0	0	0	33	0	0	0	0
bdcf132602a93950cbbf162abe0b5cbc	0	0	0	0	105	0	0	0	0
3fc3db9d99795a18367064d6d29c65dc	0	0	0	0	19	0	0	0	0
99a88f373ac2ce7a4c4baac81ccc0080	0	0	0	0	103	0	0	0	0
27fdde37d665f8a6eddfaf60ba465e5b	0	0	0	436	0	0	0	0	0
fc0640d0f69751745ed56c11a58326db	0	0	0	194	0	0	0	0	0
28f807c7bd1d12088a9b2dfb4d6b49e0	0	0	0	0	605	0	0	0	0
cfb06409809ce837041896d312effabb	0	0	0	87	0	0	0	0	0
69a80f7b77138237f61e4b87adde11db	0	0	0	400	0	0	0	0	0
d20910635146d5e35fac19c9c46c5d89	0	0	0	210	295	0	0	0	0
462498e2560522f5da66551cf6a80ffb	0	370	0	0	0	0	0	0	0
869a681c1209b2acb31374325ce999ec	943	0	0	0	0	0	0	0	0
d07186712f85870aaa963850cf6c8f5d	28	0	0	0	0	0	0	0	0
aee22f70f99bb3a320652ff6928422d1	0	0	0	0	1034	0	0	0	0
b10e458170d1bb898752120759738194	0	0	0	0	203	0	0	0	0
509ce3d71808e548302f75ae6167b96b	448	0	0	0	0	0	0	0	0
475d6e0af273ac2579aa18b81fc4ee0a	0	0	0	0	547	0	0	0	0
312b3b37f564db4c37bf273a272d37c5	0	0	0	0	63	0	0	0	0
4ddc2655c8853a38a790d866914f11ff	0	0	0	0	556	0	0	0	0
c6ea47afeb57fc10c6174f0bd3a23418	0	0	0	0	95	0	0	0	0
0aa1ff286889fd93751a67cf47e9d49e	0	0	0	0	254	0	0	0	0
3be646ce2b7af5f31da3a060ce57fdfd	0	0	0	0	36	0	0	0	0
3860f047505b2379394ae2dff4ae5fc0	700	0	0	0	0	0	0	0	0
40372cc3041efd1a425f5ff52c0ec562	0	0	293	0	0	0	0	0	0
6b28046d509cfb57be78ed842c4f5415	0	501	0	0	0	0	0	0	0
5f5486d3c3adeaad3f0f64a5febc8040	0	15	0	0	0	0	0	0	0
3085aae2afe9abda7ec1f79e1df4dcb2	0	7	0	0	0	0	0	0	0
b65f0fd4ebd056d29829f00c14539108	0	51	0	0	0	0	0	0	0
52885f0fbe1b276c4a110d472b3b1863	0	23	0	0	0	0	0	0	0
f82202f9763ed9ae25f29cb050bede80	0	322	0	0	0	0	0	0	0
3f1e9fb70c68ff2d504f9a07b4facd2b	0	0	26	0	0	0	0	0	0
a6250a94bf2de14da7bd5731168389c7	140	0	0	0	0	0	0	0	0
0672080929c84bb51ae2f5d2e00ce7b5	0	0	0	0	0	0	11	0	0
6a878e6ec24b986bc82389ae56f74d1a	0	0	0	0	0	0	8	0	0
b3798b128e13d851befa28dcaadd9720	0	0	0	0	0	0	4	0	0
546da0c77dbb36588f02f0b78bfab763	0	0	0	0	0	0	7	0	0
0ac43122a589b413ad4a211fa2546ddc	0	0	0	0	0	0	7	0	0
81199b1f69a6b30e4ff491639f7ac5a8	0	0	0	0	0	0	5	0	0
dac4bb59f2c7f5c6f13cd26099d6f470	204	0	0	0	0	0	0	0	0
01e85466b1643a9339657f6de50cbd26	0	0	39	0	0	0	0	0	0
473be0727e27f437ba16237624fa9759	0	0	13	0	0	0	0	0	0
e700bb83ca206043c53683843bd20127	0	0	2	0	0	0	0	0	0
b505db81b99039823d93524f25e0b2a1	0	0	7	0	0	0	0	0	0
0c237d63121fcdef113ba623a102f153	0	0	5	0	0	0	0	0	0
2de54e7c9ff2cae27b7ded9efbaf22e0	0	0	7	0	0	0	0	0	0
21d7b151a6f7c059fd5bef7bf779ecd1	0	0	2	0	0	0	0	0	0
93ac41b7237e0e52f7a0fd8dcee78be5	0	0	37	0	0	0	0	0	0
57c063a9a4280aae0f752c2d0b6d6a51	690	0	0	0	0	992	1392	2328	2258
3a1b54d230595dd90c199b9e9d210d5c	0	241	337	0	0	0	542	0	0
56efa1fc6dd29489836ddfd1357d0eb7	0	412	763	0	0	0	535	0	0
a269adcdd01a3adc16ac8e622935ed93	0	329	377	0	0	0	637	0	0
a55e5087327b6d5ff983628df5b58e1d	0	0	0	0	0	162	0	325	0
bc63f3ab7dd948e42b7fa8b9dd92f468	0	0	0	0	0	0	952	0	737
633915f9fb2857211952cd03fdd04ace	0	0	235	971	0	0	0	0	0
6bb4364f86739a358622bbaf589d8c06	241	0	0	0	0	0	500	0	392
6a0caf7190d79e9d97af8875f676221b	0	0	0	0	0	517	476	1088	344
cc4f1aef7f928f73dff3a3749dea8f5a	0	0	14	0	0	0	0	0	0
9e4b8aa925fbd912949236dbfdb11964	0	0	17	0	0	0	0	0	0
7d988bdf1e0d9a06a851821b59aaa002	0	0	17	0	0	0	0	0	0
204c285b6ae6bad282973a9c14469bdd	0	0	11	0	0	0	0	0	0
4fbc98825ed4e5b2d9535dc68a33b414	0	0	0	39	0	0	0	0	0
b1105900715fef0e8ef14a45ea7ebece	0	0	1155	441	0	497	0	793	0
fffc1537dd3dfdf2f936801227b98fb0	0	0	0	0	0	359	0	500	0
2e7577216a098468859bcd8c9df56038	0	0	282	768	0	349	0	511	0
98c5481a000e7eb7784464174d591fcb	0	0	0	254	569	375	0	662	0
1ab52dca16b1309d73544f7274bf0a48	0	0	197	0	0	302	0	433	0
0b2f1018789dbc004689ffe151afc092	0	0	242	0	0	279	0	456	0
a29b20f57d0f7d3333a9a30cb3766ba6	0	0	0	0	0	319	0	557	0
fd18e194ac5eaca6dbebedf9c7ff8daf	0	0	217	365	0	0	0	476	0
4a2a19aeed618ac8758c1a443dbe46ec	0	0	227	0	0	550	0	482	0
98e4b78d1f49a7878e0687cd9520b0d2	0	0	0	0	0	9	0	0	0
84682805d69a770c8700e7b2111bad98	0	0	11	0	0	0	0	0	0
ff424cde5bbc1eb97cc9251113fcf645	0	0	980	0	0	635	0	0	0
d01019c5259cdd6a4fc07c8c3151ad32	0	0	0	0	0	0	0	501	0
2f85092c20ab9a0cd473f5e76dc71d4e	0	0	0	337	0	0	0	288	0
190ef2ec331ee6086def112b2e5b93ad	0	0	0	218	0	0	0	0	0
10af43b458c7d51b0643314b5f776d2e	0	0	0	0	0	270	0	234	0
b239241b1a9833d818d4c0a3599d2fae	0	0	0	0	0	0	0	1407	0
a2e818c5de1cdd38643dc2b6f3174f73	0	0	0	0	0	0	0	0	179
060c6099740eaa49d3e0b042e71b0dca	0	0	0	0	0	0	0	0	47
25e67105c8c360bfccdf50d6468e12a0	0	0	0	0	0	0	0	0	21
a9cf51864454a66eb543b7990e7f03ab	0	0	0	0	0	0	0	0	29
380882a15746a78b7abc32031b048077	0	0	0	13	0	0	0	0	0
9d0a706879fa0ccd31375073d215c81e	0	0	0	6	0	0	0	0	0
b3c0bf4f45fe66d0d345560706caa525	0	0	0	12	0	0	0	0	0
ef2dcf0c5415ecdca3759da9d66dd9ff	0	0	0	9	0	0	0	0	0
ce14401b00bded706e4a5e0d669c7cd6	0	0	0	6	0	0	0	0	0
53e828c049cbd9c8d6a33635a3ccaa8f	0	0	0	16	0	0	0	0	0
cdf13c1598d8a899e6bcfbfff351ecc0	0	0	0	9	0	0	0	0	0
1f5fad883e9a149840d33deb922cb97c	0	0	0	0	0	0	675	0	552
e926ab1332fc05be7f7690e54a0a635c	270	0	0	0	0	0	0	0	397
ccab9ea7369b09de7555653fea60441a	0	624	0	0	0	0	0	0	425
f2ad5f8c29aebc122092816c0cfb8df6	216	316	0	0	0	0	174	0	465
10bac62b8bea9317844b6ed8f55d9bd5	0	0	0	0	0	0	137	0	314
08f86efa7340c79f50fa250b3f9baca6	0	0	0	0	0	0	0	0	431
cbde1e33e2c4b658dd23836a101c9a4d	0	99	0	0	0	0	361	0	729
56b4a9a30ea0c65b97135d11cb887b8b	0	0	0	0	0	0	0	0	318
0f586478baacf45031167ae2579a81a8	0	612	0	0	0	0	669	0	1309
a4772490a65b98f5b1d704b261256812	0	0	0	0	0	0	510	0	0
cb8c800877d434e2be36019be1d4e656	572	0	0	0	0	0	471	0	0
4481dfa6fa27adb893c65be18f964abe	305	0	0	0	0	0	1329	0	0
65977bd9b61b9147dfe72043a40b561e	0	0	0	0	0	0	0	0	215
e1a29c5ac019a7e9b0a159cb66c3bce6	0	0	0	0	0	0	485	0	0
cf8c2ced108a3e4b4dc5db3712429184	0	0	0	0	0	0	428	0	0
2c327c70826bf09fc7bf6c2253d74942	0	0	0	0	0	0	414	0	625
570877b66906014091294200a3cefaa2	0	271	0	0	0	0	0	0	0
44715be7afcec3d8f400cd34813c7cc8	38	0	0	0	0	0	0	0	0
549287b426cf0aff96da8b977ab757ee	0	219	0	0	0	0	0	0	0
bf3d76ceaa9850f917af5481f7e48f7f	67	0	0	0	0	0	0	0	0
d187a83b6ed72ed09367576591348d0f	0	194	0	0	0	0	0	0	0
f5dfde1c24960cf78e82a484a677df9d	250	84	0	0	0	0	0	0	0
0dae36784db15bb7d99aa3a23dc174d8	32	0	0	0	0	0	0	0	0
608864b3801c57c15e03cc464a58e1f2	0	2	0	0	0	0	0	0	0
a365394fee326dc754dda797fa40ba48	0	3	0	0	0	0	0	0	0
6caccdfe665b3028a58675582207b5e8	0	3	0	0	0	0	0	0	0
4087c570163ed3734aa1e9c633d6979c	597	0	0	0	0	0	0	0	0
09580392d10450af3ad94ddd4a66bcf6	0	432	0	0	0	0	0	0	0
1f8f8f57299c40bec0548021f32e8d9e	0	0	0	558	0	1153	0	0	0
bd9b90aa599e81052e18e259f34c8fba	0	0	0	196	0	0	0	0	0
35953943008f4c67477bef5556a247c5	0	0	0	300	0	0	0	0	0
e9360f336f7e5fe813ddac0cddf7872c	0	0	0	0	0	191	0	0	0
94d5616398514de2bff884c1b114c248	0	0	0	198	0	0	0	0	0
aabbdb0073e95f22fa3d9ae538ca0efb	0	0	0	205	0	0	0	0	0
1068f6d1fbbb400d7f902a4491339dba	0	0	0	472	0	0	0	0	0
8f8b6eff0065a9b857b4eda5f6540e5f	0	0	0	175	0	620	0	0	0
f0240244fd3c8a303f953f3dac093126	0	0	0	118	0	0	0	0	0
c969aa3c7d94cde87117c60b688eb37f	0	0	0	52	0	0	0	0	0
3f2bbf485260944258ba326db772357d	0	0	0	147	0	0	0	0	0
6758f475e2ad78dfca325b7f572f4a2c	0	0	0	64	0	0	0	0	0
6a1c5d3bd7d3cfd09714b61ccaa3e24f	0	0	0	97	0	0	0	0	0
193aaeb53dbb288ab3ebb5858fd3e208	0	0	0	65	0	0	0	0	0
8c202d61a00e4d89a14c1f6beae0577b	0	0	0	47	0	0	0	0	0
ccea7040c842622860140d1ffdbefecf	0	0	0	115	0	0	0	0	0
0a5d21b0bca2fa977b92d319bbc0ea50	0	0	0	52	0	0	0	0	0
de6f112aaea5b038d5885a8e7b7a5aca	0	0	0	4	0	0	0	0	0
36536995fde155914081e5590969c981	0	0	0	1	0	0	0	0	0
edc333cd0bfbec5bb707636ac0eb0414	0	0	0	0	0	389	0	0	0
1adec2d33e87753f580c7c929f0538a8	0	0	0	0	0	200	0	0	0
b9603bb2fc1f90b4735b8a74b48e7cdf	774	0	0	0	0	0	0	0	0
923540d2cb77f343316d9d38a1d81e6d	0	0	0	0	0	604	0	0	0
2bd07a3ba46843a96eaf2ade1e5a10bb	0	0	0	191	0	0	0	0	0
460da6f604d316dfebd2aa231b994e9f	0	282	0	0	0	0	0	0	0
6f020d0fe63d04f874ca4cd0db3bf687	703	0	0	0	0	0	0	0	0
ea8fd977b7c1c230a81857fa7ca37882	0	0	0	369	1089	0	0	0	0
ea49813bbc59961f4e30fc919590e1bc	0	275	950	0	0	0	0	0	0
74d142ffd124f196b8e90826e7af0afc	0	795	0	0	0	0	0	0	0
e0114130bf8887c7721d2f242e3357fe	0	153	0	0	0	0	0	0	0
5d0974def1aa2414785167a371285e83	0	598	0	0	0	0	0	0	0
4c3796aa2e0dcfb7e384803385b1ecd8	0	0	0	0	124	0	0	0	0
f9959111338be81deb439e339f6f9ace	0	280	0	0	0	0	0	0	0
de6250be82bab432db50591227c7a209	613	0	0	0	0	0	0	0	0
b4705f30802e881355c95bf8d34b50d9	0	0	0	0	0	0	0	0	100
40ef77da1bd7b4d4a92d82a880f2b389	274	0	0	0	0	0	0	0	0
9c6cb9cd6253c0cf0703ca7da198d497	91	0	0	0	0	0	0	0	0
a154eff2ec71d1de566566036bf36740	0	3	0	0	0	0	0	0	0
126e2c06ee3b73f00818b6b70f9d45dc	0	0	56	0	0	0	0	0	0
553088cfe30164a7078306658a0d7a14	0	358	0	0	0	0	0	0	0
d2a2929b3141528e0ce88d6522e36921	0	147	0	0	0	0	0	0	0
e764b5cf15c6115af5eea2543e774205	108	0	0	0	0	0	0	0	0
22de3da3f3a43c2d2edf2e210a2e8030	0	0	0	0	320	0	0	0	0
3bc09edac96cb44fdc30753748de085e	0	0	0	0	61	0	0	0	0
4c5f9100fc93a394183b744a7fd06fee	0	0	0	0	155	0	0	0	0
88cc0095d2f5b52cd58d059c50334a12	0	0	0	0	27	0	0	0	0
2f97e2c765c056d7a9f6f77de751becd	991	0	0	0	0	0	0	0	0
1ddb65d1fb7fb6f6ee60e04dd21637fd	0	225	0	0	0	0	0	0	0
4a72e0a2b393a7cdc215710bc73ba636	0	406	0	0	0	0	0	0	0
b9c432d5c2b7e5dbc3758dfc57220797	0	58	0	0	0	0	0	0	0
6e84916a79586bb664437b8070ba844e	0	18	0	0	0	0	0	0	0
275eab83d95ba95daca2ee1b692adb54	0	17	0	0	0	0	0	0	0
8e99146da1364f805d9602c9688fc230	77	0	0	0	0	0	0	0	0
179cceea983eff9502dea618a79b7d05	24	0	0	0	0	0	0	0	0
fe654e0f5eee767f14d68ee8ad8cde88	0	48	0	0	0	0	0	0	0
5f356f09d191f31c8ba7345218a79ca9	0	100	0	0	0	0	0	0	0
873af1ca506be22125cfe7a166aae86b	8	0	0	0	0	0	0	0	0
d850f2b22cdbaffd8b78af7d628d6586	1095	521	0	0	0	0	0	0	0
a05caa140f9b74301b37df959a746f31	0	0	156	0	0	0	0	0	0
5ca76a45085aef9034bca3003b881b68	0	0	233	0	0	0	0	0	0
070301ca96fe2a117f8a59273807e877	149	162	0	0	0	0	0	0	0
52d0188e1cd26300d06692044ff0dc3f	0	163	0	0	0	0	0	0	0
ce3aadaea74c355df1ab5780ae087614	0	0	225	718	0	0	0	0	0
22bc0ed46b3493802a0e1d81e657e06c	0	0	65	0	0	0	0	0	0
e350c398cba14bfbb18d65138168a9fa	538	0	0	0	0	0	0	0	0
8e8fffc2a2522e1edd648b441121d19b	27	0	0	0	0	0	0	0	0
b2bea0cd9faf3de9302de4a0b386fd79	0	0	0	0	298	0	0	0	0
41bed8e186ae6999f86c46845c07fb14	0	0	0	0	51	0	0	0	0
c62d46074230e30a24f01349de2fd8d3	0	0	0	0	164	0	0	0	0
110328f91c8b4adeb1e2e0861cf92f96	0	0	0	0	17	0	0	0	0
f3db838591027e1c249b7781aace05c0	0	16	0	0	0	0	0	0	0
3a8f4ae94c7a628b771ed38b0c76bd09	0	100	0	0	0	0	0	0	0
090ca8a3235d1e6ccf46ecbb18a76d17	2	0	0	0	0	0	0	0	0
5a7555be0eab29be6410a75961fb1c77	154	0	0	0	0	0	0	0	0
ebdd505aa4fa76da63d0d63cbabc7c1b	22	0	0	0	0	0	0	0	0
d0545664e6d86941bc16dc983a62a4af	0	0	0	267	0	0	0	0	0
e457d4a1b78add8127bc4d71ede33b5a	64	0	0	0	0	0	0	0	0
2ebc2956a8c7bd3ff4d99ad3e32b3c37	0	360	0	0	0	0	0	0	0
acb01d6ebfcdef3abbc23b72deec77fc	0	687	0	0	0	0	0	0	0
b083ea8836b57fab29415992a8e837c2	0	115	0	0	0	0	0	0	0
620f13c285d453ce595cd0531b65d3d1	0	0	25	0	0	0	0	0	0
8a50c1cc895d02ea220827ca85d370df	0	0	31	0	0	0	0	0	0
3bef8eb50a04b5fee7a534f6ae4caf24	0	28	0	0	0	0	0	0	0
c2327eef2dfc0bf0880ab72c51c9b14e	0	45	0	0	0	0	0	0	0
58e721630c38f39a64d5685cd9801277	0	0	27	0	0	0	0	0	0
43c26344a7356332fb7841af230d3fdb	0	0	19	0	0	0	0	0	0
e32e37e6853ae22c4b40fa45a89bf2e2	0	0	0	0	194	0	0	0	0
fce3818d76774c7d5c121eacbec48e0d	0	20	0	0	0	0	0	0	0
b415eb02aee52fa5eb78677e9da186d9	146	734	0	0	0	0	0	0	0
1784dff42f4f29ba3975f1078c26073b	129	0	0	0	0	0	0	0	0
74e5a908d79932616ed5795da54b27c0	181	0	394	0	0	0	0	0	0
665e93d7bfd05864eac7d6a2db924618	129	0	0	0	0	0	0	0	0
bee8c93f5cd1482b8510ba067c053da4	0	0	0	0	0	947	0	0	0
7c99ed73e2fc8bb8b65176e178290a81	0	0	0	0	0	154	0	0	0
85f377798f4596c0444dff7c15940d3c	0	0	0	0	0	472	0	0	0
4e9b6f622ef39b928d9304f423f4aa47	272	0	0	0	0	0	0	0	0
d4f4171af28ec250a3b06d2eb81c473c	0	0	455	0	0	0	0	0	0
82a8f8a20790c0d15b61e4c2644bc23e	0	244	0	0	0	0	0	0	0
c8a3dae6021235565e59e73e4e284551	0	0	0	0	190	0	0	0	0
f760f820c1160af8da510ae300a06b52	0	0	75	0	0	0	0	0	0
a44b0d93e1385cf0d75d10780c7033de	0	0	0	0	0	0	0	108	0
8498dde052a5a3c8b1ee5d88f64552f0	0	0	0	73	0	0	0	0	0
34d8a6e94536f482064270ae4fb8808c	0	0	0	0	0	507	0	0	0
b49042eb7252787cbf70217f194ad403	0	0	0	0	565	0	0	0	0
5125b4c9f62855977a5beba62d976eaa	0	0	0	0	0	1447	0	0	0
92f6cc0dc2267159301dd7d2875da1fc	0	0	0	548	0	0	0	0	0
6659ac42b6e652342b9472f7585c0143	0	0	0	274	0	0	0	0	0
929d5514e5f506ab5f4631a6b9830abd	0	0	0	0	282	0	0	0	0
c9191c0a9a250871a89f64ba3c40b3ad	0	0	0	101	0	0	0	0	0
53947ef6617313865ed7d62002b88670	0	0	0	544	0	0	0	0	0
13a8d6a5914229f7cbe9917823104921	0	0	0	265	0	0	0	0	0
c2289aa02605a017936cb0eed187e47a	0	0	0	0	0	140	0	0	0
9952a58223da6c35412725867b72df4d	0	0	0	0	12	0	0	0	0
6d8f16f4a36a2263031c612bf325872d	0	0	0	15	0	0	0	0	0
3c81347d5d345cbe54f8ec846884dd1d	0	0	0	10	0	0	0	0	0
28a040349e8d466ba8b3880d80e78fb1	0	0	0	17	0	0	0	0	0
f86ef974223e8b4494502718927a6335	0	0	0	6	0	0	0	0	0
4e77c7fd8f85410a528c3dc046d4410a	0	0	0	14	0	0	0	0	0
9088e3003ad783cd2b709676c7c8fead	0	0	0	13	0	0	0	0	0
3e7a3bbf2e77c06935e33da60017251a	0	0	0	1	0	0	0	0	0
539dfc5842535dcc7c31a6622ae0da93	0	7	0	0	0	0	0	0	0
ce147e76f9b57e73bedf4cfd4a326475	582	0	0	0	0	0	0	0	0
1cb84b584143acacfcfd3f1f216d7b6e	0	705	0	0	1579	0	0	0	0
399ecec69b10124de59e90cd5fe2da07	0	0	0	0	249	0	0	0	0
67aaf7c36bcd0c93144faa511d08ca22	325	0	0	0	0	0	0	0	0
a788f9675a09b39800cb1c2dc595bbd7	0	0	0	0	781	0	0	0	0
db837824b1f7bdb630ce12b5cfd45f8d	0	0	0	0	102	0	0	0	0
90809f3be6b4ae9e5c1d26fe238a89a9	0	4	0	0	0	0	0	0	0
c7b70982bbff5248766e3c0ef044b2e2	0	28	0	0	0	0	0	0	0
56885817791296964e8e44e01a32b6aa	14	0	0	0	0	0	0	0	0
f7ae2be5824b330016709c143e91f9f1	4	0	0	0	0	0	0	0	0
82b2869c85f11269da525a1a0dfda5d5	7	0	0	0	0	0	0	0	0
551e0bbf19812461827e6685cdc3c0df	11	0	0	0	0	0	0	0	0
a458ce4ac5aca6a4f9fb37755b9adb0f	6	0	0	0	0	0	0	0	0
1bd7944b1cb3c66918328d7544270ced	0	0	0	0	462	0	0	0	0
ee41c1f97c7213def1182f3ab6b6ce52	0	0	0	0	0	244	0	0	0
2c6a4e60b2c759d41c21cd9fb0d52ed7	0	0	0	0	59	0	0	0	0
d149a2b11eac9523020855ad6e00029a	0	0	0	0	257	0	0	0	0
830960ba187e6e85e9dfb18cc93b9262	0	0	0	0	32	0	0	0	0
af5dc1cfdd679e99f7456769982d2f6f	84	0	0	0	0	0	0	0	0
1685a3ba9fd17a96c76df871fe27e7c0	10	0	0	0	0	0	0	0	0
a6bc7bfc7e7b33f99ebe741beb8795a5	54	0	0	0	0	0	0	0	0
709f1d4d07cf980ccd1dc5fec0a42a42	836	0	0	0	346	0	0	0	0
4e127286c04c357c15bd0801a9b0ae01	0	491	0	0	0	0	0	0	0
85179981b17f4a058fef584495d3efa7	0	0	0	125	0	0	0	0	0
24f9e258d67bf4c7404e10747c04e290	0	0	0	0	0	94	0	0	0
abd9607b0bb34a81b4f3a7f3eb209c46	0	22	0	0	0	0	0	0	0
7d9888bc189cef749cf0f3ca22f57be9	0	14	0	0	0	0	0	0	0
1883342a08d347dff4b76364ba9c58cb	347	0	0	0	0	0	0	0	0
9f6d63995a531fe220ebff64806815f1	0	18	0	0	0	0	0	0	0
cef9569d8e5e97434abb81d8b6a005c2	0	253	0	0	0	0	0	0	0
926b02030f43cb02b25456cb0f552dc2	0	0	0	0	0	0	0	0	50
872d7190cede5dee14d0f83e1b398f96	0	0	0	0	0	0	0	0	20
359a50c871b2ae6bc8d4a689cf6f5ae0	0	0	0	0	0	0	0	0	8
599d0fff273be0c80f37b4dd08b62b60	0	0	0	0	0	0	0	0	11
45512c485d16f8ef2abae0b740c18201	0	0	0	0	0	0	0	0	6
02f3b1f325a4caaa5c0d1790894f0113	0	0	0	0	0	0	0	0	7
10e985d6dd080fdc9de03b3da2273266	0	0	0	0	0	0	0	0	3
9814ca839276a59e60320fbfdbb739e3	0	0	0	0	0	0	0	0	5
56316ccfed17653da326dc23a1f25e5e	0	0	0	0	0	0	0	0	4
7c133af6798882dd544659f0c61cab26	0	0	0	0	0	0	0	0	9
23dff615f7d016a89b7d6dbd38405917	0	0	0	0	0	0	0	0	8
4e945603b79bb9140b794fa1710f81ec	0	0	0	0	0	0	0	0	17
1e1a0c98f7427b15e7402c2ab2ebefd5	0	0	0	0	0	0	0	0	8
cb22a810cf9226953a90a2f1a71ca53a	0	0	0	0	0	0	0	0	14
37b509173445e2d36dd525feae61e292	0	0	0	0	0	0	0	0	17
334c3cb7a077aa5a6c89f0992e0ce8f4	0	0	0	0	0	0	0	0	10
64960fb873dc8e4a151d0a3cdbddc432	0	0	0	0	0	0	0	0	7
1bc344bafed542e23328a4e64ec0e2d7	0	0	0	0	0	0	0	0	3
c39cbd75657effee065d52e9a990ffab	0	0	0	0	0	0	0	0	11
b17a50ad1afbd67de71fe55195251d77	0	0	0	0	0	0	0	0	15
d6161a8be8d90e2df00f2eb8d2f00f74	0	0	0	0	0	0	0	0	6
eb08e770fe5e3f40c509f7dae20fa35e	0	0	0	0	0	0	0	0	28
420fc84e1921e28f7b280105b2d84a01	0	0	0	0	0	0	0	0	4
6ee807cef58cc2fa1d85b25fba554932	0	0	0	0	0	0	0	0	14
4bf6a4ba0a7d62ddbaf8e4e976cb68f9	822	0	0	0	0	1271	1541	2764	2677
acd1a523dd8382a7e9e286382ce06e63	0	194	389	0	0	0	623	0	0
b90bdfaf4fc072264598fb447400b146	0	348	982	0	0	0	608	0	0
d166dfc9ed65f47aa0ffa0e341cd48c6	0	301	540	0	0	0	682	0	0
fab8f028105165ed2178b5e0e30737d3	0	0	0	0	0	235	0	473	0
620faf723ac1ec2409ea3d18566e5222	0	0	0	0	0	0	1049	0	818
9f9abe2b6efa4089e22e8eedead6072e	0	0	251	911	0	0	0	0	0
b875c380a4a4c827e00d73b5f3a59efc	335	0	0	0	0	0	500	0	409
d14e59cf5cee91024fc2b4be9262fc65	0	0	0	0	0	589	576	1252	403
e0ae6101a676304640b3cbcdae5c3255	0	0	0	0	0	0	0	4	0
f427889a5a6d77bde5e7eac7d95a9a42	0	0	1584	645	0	581	0	0	0
d431f90442f077b25be573d815b67e51	0	0	0	0	0	435	0	0	0
51f38f6141f018dc5ae32a88221b54b5	0	0	352	1003	0	441	0	0	0
ae606e2779bd58ce07bd30f4ed825fba	0	0	0	354	0	439	0	0	0
9568de2d516e543fdeb3f2ea5c36eddd	0	0	272	0	0	339	0	0	0
ad04b203cd9320d88435e5e22e6399f4	0	0	321	0	0	318	0	0	0
c8d50b79750900a76005b643631f3998	0	0	0	0	0	455	0	0	0
bb46a937be6bc309007a05b4ffdf9b2e	0	0	292	531	0	0	0	0	0
26d4db33d73cc0451fe40623f150223b	0	0	303	0	0	774	0	0	0
a28f4a2630667a3b8202b8a5b47254d9	0	0	0	0	0	10	0	0	0
a7d1e7915261db3f92d7bdb6569f0acf	0	0	16	0	0	0	0	0	0
c219223ae270e35009dd02378a78ef84	0	0	1312	0	0	885	0	0	0
77c2f3ab6527cea26ddfd886ee614346	0	0	0	472	0	0	0	0	0
dc29b9bfc18409ef1ebadd9398e725ee	0	0	0	271	0	0	0	0	0
d2d421111fd8009ea44209830fb9f7fe	0	0	0	0	0	356	0	0	0
97ba019971341c569ad36e3b79332f4f	0	0	0	0	0	0	0	156	0
294e0c9fce5768edb8b5c612696f108d	0	0	30	0	0	0	0	0	0
1155ade0d61912d06861f7025d09e223	0	0	69	0	0	0	0	0	0
b0a71a4a199efd0a0d8bd08b38a85489	0	0	28	0	0	0	0	0	0
1317e6e90cd0b3bba2231cc49b5768af	0	0	0	0	0	0	0	24	0
92e07c1b34221b1d0e8ed7a6d73dcc5b	0	0	23	0	0	0	0	0	0
4f7eca11c83a32fa25df334cb6a2c831	0	0	0	0	0	0	0	74	0
56890978b3bef043049fee8b5b9f4c7b	0	14	0	0	0	0	0	0	0
f84b89a729b1b13629bac27b03b14c8f	0	18	0	0	0	0	0	0	0
71c75b34308917519a14aeea8cf55e7b	0	8	0	0	0	0	0	0	0
830360cd4978aa7e5465ee8489e90ca0	0	15	0	0	0	0	0	0	0
37b2be9d3461afca46184748771934e9	0	0	0	0	0	0	717	834	654
db55c73f7d6801a557d06ef5de9f5d8c	241	0	0	0	0	0	0	578	483
010c7d1521f79b1e5144674ad7015e5a	0	596	0	0	0	0	0	600	475
57fcdbbecff854e3836ef32133ee4349	209	350	0	0	0	0	168	738	557
2a09f7a31959dcc61fd0dcef11505102	0	0	0	0	0	0	0	451	0
0a7d868bac96b84f099be6365cb33bd2	0	0	0	0	0	0	160	571	419
80232e5ca9db0207fe90e903d4a9e7ce	0	0	0	0	0	0	0	648	461
e91542bb017bb8d9bc8801ba5e5c7a3a	0	100	0	0	0	0	435	529	850
c0d2d2634e46527e750ca69f404db7b2	0	0	0	0	0	0	0	537	422
bf6bdbd6e4d014de781a973c85d5e7c0	0	602	0	0	0	0	759	0	1505
c62cb6bc9bc4563a452894b456118619	0	0	0	0	0	0	652	564	0
bec64b9bfc5515ac910d58d14abd5452	570	0	0	0	0	0	560	327	0
d592395b786d87a542f530b541a01107	255	0	0	0	0	0	1586	0	0
c1d9147c6a953e5bbdeef9c7f8acef15	0	0	0	0	0	0	0	0	227
4da5db778f5347183da2b9155d85b035	0	0	0	0	0	0	0	251	0
dd5cfcc0069a1fd7d192fdac1179e46e	0	0	0	0	0	0	579	1730	0
d18db0d74bf9a7847ca503490c64b73d	0	0	0	0	0	0	482	0	0
be0234496e50e0a1a7cf30a71545525f	0	0	0	0	0	0	512	0	705
e6266f7be19e8e1294999c24260d16b2	248	0	0	0	0	0	0	0	0
3787703bf0b41d8295cd9ee9fbf7baa1	165	0	0	0	0	0	0	0	0
f3f029b2091117ca13e1ba1d0e2e9a44	369	0	0	0	0	0	0	0	0
02df9aa7c96fb509a4d59525693c56f2	12	0	0	0	0	0	0	0	0
69b5bf3ddeeea8fb0f6e4189ae14a88f	0	1	0	0	0	0	0	0	0
a3790c321ee77e6d3a618061d3370b1d	0	12	0	0	0	0	0	0	0
32cf7c618e4a46205e3a2f9cec6b2a38	0	472	0	0	0	0	0	0	0
cec729180f1685f1216e8d12255caf5c	0	76	0	0	0	0	0	0	0
42dd79e9fb09cb62db77b08dab297d99	120	0	0	0	0	0	0	0	0
19d6cc809a95aa584d427bdfc9d325be	172	0	0	0	0	0	0	0	0
cb754786f3d3114710294b68b3de21f5	80	0	0	0	0	0	0	0	0
