# Supplementary material for: Microbial succession and tissue-specific restructuring of bacterial and fungal communities during post-harvest onion bulb rotting
Source: Front Microbiol. 2026 Feb 20;17:1776996. doi: 10.3389/fmicb.2026.1776996 (PMC12963344; doi:10.3389/fmicb.2026.1776996)
Supplement: Supplementary file 1 [file Data_Sheet_1.zip › Supplementary file 3.xlsx]

## Sheet: Supplimentary_excel_file_1  (1)
#Supplementary_excel_file_3 (Sample-wise count of Fungal ASV's detected across bulb tissues)
ASVs	MRB-CT	MRB-NT	MRB-OS	SRB-CT	SRB-NT	SRB-OS	HB-CT	HB-NT	HB-OS
1ed63e1ffe0635da3d143ab82635081a	50285	34800	65186	14357	32309	31988	88495	78228	0
8d2c75a2c8398995b60b966e816628c3	0	0	0	0	0	0	0	0	111700
13db4b5b860d81c601f8f32aab46c67f	0	1009	5	29237	34655	10120	39	155	101
da31bfacd85db2f8eaf9a7cc88d16c2e	36	879	6	29251	33270	9680	61	104	216
5d56f314585127c3b4c392cc4ef21417	302	14367	17159	150	11357	11396	30	5523	0
df9b7e27470b9fcc3575aa3cf80c4505	0	5707	0	3042	6329	6629	6901	5718	8542
f5a36d6609e9286b3abe524046b92982	3134	24554	178	122	5212	267	24	253	20
d2d649b7cfbbd3634e2b64469eba1025	0	105	0	5092	12167	1421	6	22	17
fdf285bfeb644489f153bb1d1f417562	1130	15053	86	22	311	0	18	12	0
eb3634343f4e76c2b85c542a2f4314bc	4176	0	10720	0	0	0	0	0	0
670a7770fdc5e5ec9ed6be99b7d2abba	1153	8231	0	68	1253	12	23	147	1
0c702ec54f11570ed03735dd71d463f7	124	1078	18	28	33	114	6	2696	38
ab3e41de2a424647745487c3c116ee80	0	3	0	58	2930	185	1	0	11
2289c8465d29aa2e6fb611f93a0b040a	568	49	0	0	0	0	551	455	1555
812d6ad5a8dbe1499f194800ba0d9a4b	11	1083	3	16	4	7	12	1911	0
2b9ce1623d9c0a715225202453e65bbc	271	1619	60	9	205	42	0	0	7
4d1d4cf1eee10db0cd963c76f076d9d0	1594	11	0	7	0	0	6	16	1
8c0570618a2596fa2e8197f13ea6f65a	0	0	0	0	0	0	0	0	1362
f14f92a81bc5663f0314106600ce8097	2	401	2	3	6	8	14	902	4
8d166654cfede93e51be6d7b312c5668	0	140	2	11	3	0	0	1061	11
f18d7e1a1d8b00a76456273c15b310b6	123	842	17	7	55	0	0	0	6
9618eb435915c17f0d811a3c81476071	70	133	92	35	75	0	230	196	167
efff975dc10b3c0484d2241360001b69	539	78	0	0	179	2	5	0	0
912bd316f7578868836a63ed8df98a59	0	534	0	86	0	105	0	59	0
a857d878980ee0e5567722e7b1263e26	57	331	7	0	102	0	0	33	0
97178b9b353bd3e8bf63af26620fedb3	0	155	0	0	0	8	0	295	3
fecac5236c76dab6b4559138a65afac4	161	286	0	0	1	0	3	0	0
a9e4a9bfcdc2f5ce829171ed1d1baf59	10	422	2	0	0	0	0	0	0
255e897486130d0b2621afb6dd11d0c5	0	323	0	1	106	0	0	0	0
59d39c74fc6804b22fc663a677f6045e	0	274	0	0	21	0	0	53	0
1bff650d3104c408f5efa23abee620f8	81	12	0	102	0	21	106	9	0
b58a43a4685617ad6481ef65544fe8a6	0	116	194	0	0	3	0	0	4
4aba3f392c4a13581e898d3f920fa6a6	0	2	0	0	0	0	3	262	13
fbf16d5c989e9dcdc405cb8cf94d0c58	0	13	36	3	17	12	26	56	107
589889f013c0795bb543696e42a4a817	6	60	3	0	20	14	0	150	0
93affecbcc02f624aa8b436be4c18528	0	55	183	0	2	0	0	8	0
4480506af9595a2e29675edb309eb314	110	24	14	4	6	27	11	45	0
5880fb367bf11071229a1f033d4964a4	0	0	0	0	0	0	0	0	211
800d1deb3a5d7d1e0671245820432b11	0	51	0	0	0	7	0	114	12
d6b8ba0fb48d73bc1ea86889366ec17d	0	30	0	1	6	11	0	129	5
bb458f9cb734903271c90ea443bb682d	38	5	23	2	6	8	36	27	33
3e90faf71458bec2b6d835c7bb9a3a14	31	9	12	0	7	10	36	23	33
6087e46f012e123e23f57278d14e04e4	161	0	0	0	0	0	0	0	0
aa66a4dce48c777a396971e471fdaab7	0	7	12	5	2	8	40	31	38
fdb0a3a4f1afa0ccc7b81bd050981fd1	121	2	0	0	0	0	0	0	6
6c4b7e7ca044fcd5ab2baadb54741535	0	0	0	0	0	0	31	35	45
39f6fd877681de8492b2424c234cc77d	0	0	8	4	7	6	5	18	49
5e3984eccffd57bc6b46c5efbc279174	95	0	0	0	0	0	0	0	0
3128b66695a9b6c9bf9322ae657200cd	0	41	0	4	0	29	8	0	10
b16f0bbb97107d3901dc73304a57b74e	0	0	88	0	0	0	0	0	0
ebc9d14e73c9f4bc499c754f457a48a4	0	0	0	0	85	0	0	0	0
67c8ca924b70ed55236a10ab20397069	0	49	0	0	0	0	0	35	0
48a781655dea8c6f892a212617ba5779	0	0	0	0	0	0	0	0	82
65e23b152bffe48d67a406f97aa473a3	2	54	6	0	18	0	0	0	0
6cf0c9f47c310b20c3b6649b9914eeb4	0	0	0	0	0	0	28	17	35
38720c5ef25fceb2747b68f7c8578fe0	0	69	1	8	0	0	0	0	0
9bbae1c300d49f1da0910998409e58fd	35	12	1	0	0	0	0	0	27
c9276729e8bfc2021fac158d1c75154b	0	0	12	0	0	5	7	30	19
d3bd656a71043a0348b42ebc8edea6b0	30	1	41	0	0	0	0	0	0
6d869574e4c2213cd7f4bc6635477716	0	22	0	5	0	3	0	37	0
72cb61060779002e987e4cf0c8e97a54	0	9	13	0	7	6	9	8	13
78a8cdc67fd23c00e4a6335ed008a10a	0	0	0	14	17	34	0	0	0
4458795025e58ad9edcb86f70c9061eb	12	0	0	0	0	0	16	17	17
a37b126a97b80b8dc4b1975b5e4afe30	4	0	5	0	0	1	11	15	23
da7d8702a451bf3aca9b7c13afef625d	0	0	0	0	0	0	0	59	0
854596320b640fb581a212ad5fd01368	0	6	0	0	2	8	29	0	9
904aed9b4ba95bd55938e111c30648a2	0	0	0	0	0	0	44	0	0
68e13d20355f861dac8c5a85d673c612	0	0	0	0	0	43	0	0	0
f456036ea34d5f1f9f88210d7ba7371b	37	0	0	0	0	0	0	0	0
64467657ab97bd173da30ac1192fe708	0	0	0	0	0	0	0	0	33
2b362e2762a941385f28032bc8e1b793	30	0	0	0	0	0	0	0	0
d7b5c1654fef23883d53081bd6bf8607	0	27	0	0	0	0	0	0	0
27f9802ce9039cd9a228e5684a6a1509	0	27	0	0	0	0	0	0	0
7064892a857da0fbf185292474fe2109	0	0	0	0	0	0	0	27	0
52fbdcd12c9ef6e93054971360c31ec9	5	20	1	0	0	0	0	0	0
cf30808f481980ee0140970fba511f39	0	26	0	0	0	0	0	0	0
7033fe42273d33371ad47c57a5b486d8	0	0	6	1	0	0	5	3	11
c246ece5c095468e52955d4128c80ef6	0	0	0	0	6	0	18	0	0
40eb43f7543c5104c8faaebb43f69699	22	0	0	0	0	0	0	0	0
4cb451254fb31a8e6abe4f3ffdd55b44	0	0	0	0	22	0	0	0	0
94f060d522d2d1d62d2c3e4c684c377e	0	0	0	0	2	0	0	20	0
b29b9ddc507413ca688af6be58c0d527	0	0	0	0	0	0	0	0	22
73a315cc8daa4cbf58cd888bb39e8084	0	0	0	0	3	18	0	0	0
540beb48ef5705831bf96477d02c2ecc	20	0	0	0	0	0	0	0	0
3c7d11f734ca996bb9c89f59ba10cad3	0	0	0	3	17	0	0	0	0
c8863abd5d86dff54740a253d48823ff	0	0	0	0	0	0	0	0	19
d603161494dff6c25c0d5a81e667a802	0	0	0	0	0	0	0	0	19
5e47c45de3aa244c75ef7cfd6c0bf802	0	0	0	4	8	6	0	0	0
b49b9f7b90499e008f058e3be9531291	0	0	0	0	0	18	0	0	0
38826d4ab33637dd875b4aca67ae1b75	0	0	5	0	0	2	8	1	1
b0c6a6dd6dc637a7612ad185bd7a64b5	0	0	0	7	1	0	9	0	0
5fa788fd83aaa8c9a12279cf08e16080	0	0	0	0	0	0	17	0	0
cb73b1e7f5923013b4d3d60145687e4c	0	0	0	0	0	0	0	0	17
6d098a9f780119041bdca1f48bc0bbf8	0	0	13	0	3	0	0	0	0
c9807e79ea913446b4e049a47513e355	14	0	0	0	0	0	0	0	0
f186dff572684ca6d9972febba9ec0bf	0	14	0	0	0	0	0	0	0
06ebc34a106a026248d40a1637fd0570	0	0	14	0	0	0	0	0	0
2eeb6bff1eaf16f5a4ae7b92ed32b6be	0	0	0	0	14	0	0	0	0
6d6bc4f353c08a8466688c7292644802	0	13	0	0	0	0	0	0	0
0aaec735c12b7bc5ad5457ee8846e1c9	0	0	0	13	0	0	0	0	0
4446d7905dbb5dcf1edcd08d64d4baa9	0	0	0	0	0	13	0	0	0
f1c0b65f9a3d37e6dc0be2319f19d7f7	0	0	0	0	0	0	13	0	0
2543038eda9601e6a94f9bbd49a1dc06	10	2	0	0	0	0	0	0	0
d9099b5494cf7e81895298b34141dca8	0	12	0	0	0	0	0	0	0
fee00496b339677ca54c1b3d847f7710	0	0	0	0	12	0	0	0	0
dc124b6b1424b72feb4586f6d49c05c9	0	0	0	0	0	0	0	12	0
72c216dd2522c829e3852cf64aae80d2	0	0	0	0	0	0	0	12	0
7dca761aa8adcf2c267c53c6fc041764	0	0	0	0	0	0	0	0	12
901458c23ef3362ef9f02510e9c98737	4	7	0	0	0	0	0	0	0
5895647283540df5ae7498e0cd43d3dd	0	11	0	0	0	0	0	0	0
c6fd4be7dbc56b6cd944aafbeeddf028	0	11	0	0	0	0	0	0	0
35102e99c8c4fb9cc15aa00f170b44eb	0	11	0	0	0	0	0	0	0
215cccd6054487b75afe0a3720fdeeb8	0	0	0	0	0	0	11	0	0
fb9b19aa1cbb04b5e2e28ad05182b8ca	0	0	0	0	0	0	11	0	0
4ffa26d2045069e8a4783000c10bb489	6	4	0	0	0	0	0	0	0
907c8338c1cd413f6747c439983663c7	0	10	0	0	0	0	0	0	0
bc81eb840419fe7fbfa9299567a47d6e	0	0	10	0	0	0	0	0	0
54fa3518dbcfc267e46bc88ca60a6be6	0	0	0	0	0	10	0	0	0
8de32c986bdd35dd82c0b22e768dd791	0	9	0	0	0	0	0	0	0
4848e8fb81b8538ca329848744b24d52	0	9	0	0	0	0	0	0	0
e1960a5e8955bf0776146ba5e3fa33b1	0	0	9	0	0	0	0	0	0
35f7b0f8b2fde85f0121998cf7fcf637	0	0	0	0	0	0	0	0	9
24a33dedda66d7f80ab5af41e21bab2c	0	0	0	0	0	0	0	0	9
a5a63b65fce335ec9a3f06ea3b72eb70	8	0	0	0	0	0	0	0	0
17b0c59359b6310b71b2e069a1fb7d94	8	0	0	0	0	0	0	0	0
406a1dc9f44dd41fb18ca67d3d0acd3a	8	0	0	0	0	0	0	0	0
e0d0fde096a62d00002462a15a3ac42f	0	8	0	0	0	0	0	0	0
05f832cf4d2ba50a20362c9917122757	0	3	0	0	0	0	0	0	5
21465085873f68437335ba7066992c28	0	8	0	0	0	0	0	0	0
226e63bcde366875bafa72f46dd624f1	0	0	0	0	8	0	0	0	0
070741ab2ee77ecc34de5b4064d5bf8e	0	0	0	0	0	0	0	8	0
0315ee18866e50fa1940a4a2abea9d42	0	0	0	0	0	0	0	8	0
bc28f53fb8d4159428678260f6f228b2	7	0	0	0	0	0	0	0	0
d67bee1f6fe25e8231db129e56617581	0	0	0	0	0	7	0	0	0
4e431e7989bcd1138524c5a5ce2dfa89	0	0	0	0	0	7	0	0	0
4aab5827fcfd89e9ad72dd808a83ef83	0	0	0	0	0	7	0	0	0
865595147adc211c8039e03b32949ed8	6	0	0	0	0	0	0	0	0
a0144b3109c0a6687006d7b5a1a4378a	4	2	0	0	0	0	0	0	0
6c0bb2d586a07910baaa39a45c5f3c3e	6	0	0	0	0	0	0	0	0
3c3517b165d9f06da82119014ae8f76b	6	0	0	0	0	0	0	0	0
c7acff7c8c540adfc87f87fb0eca69ec	3	3	0	0	0	0	0	0	0
ac5d012c3595f380437d915a6bb117bc	6	0	0	0	0	0	0	0	0
e71ccd97d734962d48024bd9c5b3a721	0	6	0	0	0	0	0	0	0
9d4575bc39861e9787d1a1fde03b1405	0	6	0	0	0	0	0	0	0
991ce5ee7ca26ee7574eb254e10aed15	0	6	0	0	0	0	0	0	0
31afc5950312035084a5d0363a482db1	0	0	6	0	0	0	0	0	0
6d142d93b8610210fd49b0c04dadf8ac	0	0	0	6	0	0	0	0	0
921a5b07ac945ad6669169410b191fc0	0	0	0	0	0	5	0	0	0
8e7dcc1da9cee688282b3db110b722ca	0	0	0	0	0	5	0	0	0
d527fc118e2cf0b4d9f258d52e1800a2	0	0	0	0	0	5	0	0	0
c0a677b20bc56f2a18ebaf23ca98a35f	0	0	0	0	0	0	5	0	0
a213db8da6ef6630ae9149078fae5836	0	0	0	0	0	0	0	5	0
e80ffacfe870629be547ffe70b76b80d	0	0	0	0	0	0	0	0	5
c67705a2e0530dad6332d0ce08097bb1	0	4	0	0	0	0	0	0	0
f868dafed04fd24a5156dff2b0fe0d15	0	0	4	0	0	0	0	0	0
8e764b4b30635c9ffef311fa80de5b3c	0	0	4	0	0	0	0	0	0
2c99479b273b18a265bda6a65c9b49ee	0	0	0	0	4	0	0	0	0
28ac0710e3d65482df5a6e7b17e76222	0	0	0	0	4	0	0	0	0
f491734ab6fc4eab0421fc8ad00e3c59	0	0	0	0	0	4	0	0	0
f02d77fd795d7c3625333d49119029d6	0	0	0	0	0	4	0	0	0
dc19857d9809b7ab5798d6fb031461f3	0	0	0	0	0	4	0	0	0
ce26510e79fe95e9030736b5df6352ed	0	0	0	0	0	4	0	0	0
216ae24ee73bc00db79f245ddfb9bf1e	0	0	0	0	0	0	4	0	0
3ffb0a0dcc7b7ece3b8aea3b562d9ada	0	0	0	0	0	0	4	0	0
f2bb45166ed35574a47a985bd8d2ab75	0	0	0	0	0	0	0	4	0
fc76ef6b6059a2c86157ebeb0079a3cb	3	0	0	0	0	0	0	0	0
e68837974e2b1a206dd5c47a87604a87	3	0	0	0	0	0	0	0	0
f2f8b4591c167681bd89931eeb107398	0	3	0	0	0	0	0	0	0
fb6de75a358c272f521ab73945811fc2	0	3	0	0	0	0	0	0	0
728177f7640971a69da51c0282a3cf5e	0	3	0	0	0	0	0	0	0
170644e94c01307d27e9433a937bb827	0	3	0	0	0	0	0	0	0
ae4908234150efc8e3112f0290672421	0	3	0	0	0	0	0	0	0
7ca22ffc0f09b62d50af3e4ee7bb1adc	0	0	0	3	0	0	0	0	0
31c6ec3e86423bc8fc83d8bac08af55f	0	0	0	0	3	0	0	0	0
14e9b9ce29529e82716c17aef4b2e33d	0	0	0	0	3	0	0	0	0
069fc0130e51d42cbdf0956ff9a90056	0	0	0	0	3	0	0	0	0
04099a17e8f7d7ba6c917d86f585348f	0	0	0	0	3	0	0	0	0
db4ef997cccfa9dc4b7c2ee245d3d143	0	0	0	0	3	0	0	0	0
df60b0ad234f3158a6564dccee5c41dc	0	0	0	0	0	3	0	0	0
d557a7edd8eae2c07b5e47f60ffab2c8	0	0	0	0	0	0	3	0	0
a5c5c00a6f883767c27fcfddb74c006f	0	0	0	0	0	0	0	3	0
3628a87b63e26aec2e1cdc6d0c31badb	0	0	0	0	0	0	0	3	0
5003f94bd8537fa34e150ae69344b61f	0	0	0	0	0	0	0	0	3
a4b42eaa47d9b8e84937f89d80f8035a	2	0	0	0	0	0	0	0	0
d8868be29c4c6af2f2ac5c9bd831ba2f	0	2	0	0	0	0	0	0	0
d7ba43f426de0f29a07cea2d8000f337	0	2	0	0	0	0	0	0	0
a0c4f2ae18c68f90a71819309e867a37	0	0	2	0	0	0	0	0	0
dd239888d161b549f7d46a86bf9defb9	0	0	0	2	0	0	0	0	0
d52d4f441602c39f04f8a25427cc9912	0	0	0	2	0	0	0	0	0
b5e7157aaaaa27312fc55751bbd13330	0	0	0	0	0	2	0	0	0
1de735b328744f9283367c578fa59419	0	0	0	0	0	2	0	0	0
9df6ac24b20e0a1295408470e768a9d2	0	0	0	0	0	2	0	0	0
f21dde973915d5c0df695a5f3d23bfb6	0	0	0	0	0	2	0	0	0
4db8a2688124026e96f828994223a1a1	0	0	0	0	0	2	0	0	0
8d2dc1a8dcab236dcc822ed867d28dfb	0	0	0	0	0	2	0	0	0
