# Supplementary material for: Microbial succession and tissue-specific restructuring of bacterial and fungal communities during post-harvest onion bulb rotting
Source: Front Microbiol. 2026 Feb 20;17:1776996. doi: 10.3389/fmicb.2026.1776996 (PMC12963344; doi:10.3389/fmicb.2026.1776996)
Supplement: Supplementary file 1 [file Data_Sheet_1.zip › Supplementary file 4.csv]

#Supplementary excel file-4 (Sampe-wise Fungal OUT's detected across nine bulb tissue samples)
#OTU	MRB-CT	MRB-NT	MRB-OS	SRB-CT	SRB-NT	SRB-OS	HB-CT	HB-NT	HB-OS
Unassigned;__;__;__;__;__;__;__	57869	41766	76348	17481	39003	38748	96561	84929	122670
k__Fungi;p__Ascomycota;c__Saccharomycetes;o__Saccharomycetales;f__Pichiaceae;g__Pichia;s__Pichia_kudriavzevii;__	36	1888	11	58488	67925	19800	100	259	317
k__Fungi;p__Ascomycota;c__Eurotiomycetes;o__Eurotiales;f__Aspergillaceae;g__Aspergillus;__;__	445	16821	17180	195	11402	11545	48	10735	1420
k__Fungi;p__Ascomycota;c__Saccharomycetes;o__Saccharomycetales;f__Debaryomycetaceae;g__Meyerozyma;__;__	3134	24554	178	122	5212	267	24	253	20
k__Fungi;p__Ascomycota;c__Saccharomycetes;o__Saccharomycetales;f__Saccharomycetaceae;g__Kazachstania;s__Kazachstania_humilis;sh__SH1254633.10FU	0	105	0	5092	12167	1421	6	22	17
k__Fungi;p__Ascomycota;c__Saccharomycetes;o__Saccharomycetales;f__Trichomonascaceae;g__Blastobotrys;s__Blastobotrys_adeninivorans;sh__SH1217247.10FU	1130	15053	86	22	311	0	18	12	0
k__Fungi;p__Ascomycota;c__Eurotiomycetes;o__Eurotiales;f__Aspergillaceae;g__Penicillium;s__Penicillium_citrinum;__	1153	8231	88	68	1253	12	23	147	1
k__Fungi;p__Ascomycota;c__Saccharomycetes;o__Saccharomycetales;f__Saccharomycetales_fam_Incertae_sedis;__;__;__	0	3	0	58	2930	185	1	0	11
k__Fungi;p__Ascomycota;c__Saccharomycetes;o__Saccharomycetales;f__Saccharomycetales_fam_Incertae_sedis;g__Saccharomycetales_gen_Incertae_sedis;s__Saccharomycetales_sp;sh__SH1309774.10FU	271	1619	60	9	205	42	0	0	7
k__Fungi;p__Ascomycota;c__Eurotiomycetes;o__Eurotiales;f__Aspergillaceae;__;__;__	8	601	7	14	29	22	14	2113	15
k__Fungi;p__Ascomycota;c__Saccharomycetes;o__Saccharomycetales;__;__;__;__	158	854	18	11	66	49	0	12	33
k__Fungi;p__Basidiomycota;c__Wallemiomycetes;o__Wallemiales;f__Wallemiaceae;g__Wallemia;__;__	0	534	13	86	3	105	0	59	0
k__Fungi;p__Basidiomycota;c__Tremellomycetes;o__Trichosporonales;f__Trichosporonaceae;g__Apiotrichum;s__Apiotrichum_sp;__	57	331	7	0	102	0	0	33	0
k__Fungi;p__Ascomycota;c__Saccharomycetes;o__Saccharomycetales;f__Phaffomycetaceae;g__Starmera;s__Starmera_stellimalicola;__	0	323	0	1	191	5	0	0	0
k__Fungi;p__Ascomycota;c__Eurotiomycetes;o__Eurotiales;f__Trichocomaceae;g__Talaromyces;__;__	26	288	0	0	21	0	0	53	0
k__Fungi;p__Ascomycota;c__Saccharomycetes;o__Saccharomycetales;f__Saccharomycetales_fam_Incertae_sedis;g__Candida;s__Candida_orthopsilosis;__	81	12	9	102	0	21	106	9	0
k__Fungi;p__Ascomycota;c__Eurotiomycetes;o__Eurotiales;f__Aspergillaceae;g__Penicillium;__;__	0	72	183	0	2	0	3	329	13
k__Fungi;p__Basidiomycota;c__Malasseziomycetes;o__Malasseziales;f__Malasseziaceae;g__Malassezia;s__Malassezia_sp;__	231	26	18	4	6	27	11	45	25
k__Fungi;p__Basidiomycota;c__Malasseziomycetes;o__Malasseziales;f__Malasseziaceae;g__Malassezia;s__Malassezia_sp;sh__SH1316101.10FU	0	12	8	4	7	6	5	18	49
k__Fungi;p__Ascomycota;c__Dothideomycetes;o__Cladosporiales;f__Cladosporiaceae;g__Cladosporium;__;__	0	41	0	4	0	29	8	0	10
k__Fungi;p__Ascomycota;c__Dothideomycetes;o__Mycosphaerellales;f__Dissoconiaceae;g__Ramichloridium;s__Ramichloridium_punctatum;sh__SH1294127.10FU	0	0	0	0	0	0	0	0	82
k__Fungi;p__Ascomycota;c__Sordariomycetes;o__Hypocreales;f__Nectriaceae;g__Fusarium;__;__	7	74	7	0	18	0	0	0	0
k__Fungi;p__Ascomycota;c__Eurotiomycetes;o__Chaetothyriales;f__Herpotrichiellaceae;g__Exophiala;s__Exophiala_oligosperma;__	0	69	1	8	0	0	0	0	0
k__Fungi;p__Ascomycota;c__Dothideomycetes;o__Pleosporales;f__Pleosporaceae;g__Curvularia;__;__	30	1	41	0	0	0	0	0	0
k__Fungi;p__Basidiomycota;c__Wallemiomycetes;o__Wallemiales;f__Wallemiaceae;g__Wallemia;s__Wallemia_sebi;sh__SH1308718.10FU	0	22	0	5	0	3	0	37	0
k__Fungi;p__Ascomycota;c__Dothideomycetes;__;__;__;__;__	0	6	0	0	2	8	29	0	9
k__Fungi;p__Basidiomycota;c__Tremellomycetes;o__Tremellales;f__Bulleribasidiaceae;g__Hannaella;s__Hannaella_sinensis;__	37	0	0	0	0	0	0	0	0
k__Fungi;p__Ascomycota;c__Saccharomycetes;o__Saccharomycetales;f__Trichomonascaceae;g__Groenewaldozyma;__;__	0	27	0	0	0	0	0	0	0
k__Fungi;p__Ascomycota;c__Dothideomycetes;o__Cladosporiales;f__Cladosporiaceae;g__Toxicocladosporium;__;__	0	26	0	0	0	0	0	0	0
k__Fungi;p__Ascomycota;c__Saccharomycetes;o__Saccharomycetales;f__Pichiaceae;g__Pichia;__;__	0	0	0	15	33	18	0	0	0
k__Fungi;p__Ascomycota;c__Eurotiomycetes;o__Onygenales;f__Gymnoascaceae;__;__;__	0	0	0	0	0	22	0	0	0
k__Fungi;p__Ascomycota;c__Dothideomycetes;o__Pleosporales;f__Didymellaceae;__;__;__	0	14	0	0	0	0	0	0	0
k__Fungi;p__Ascomycota;c__Dothideomycetes;o__Pleosporales;__;__;__;__	0	0	0	0	0	0	13	0	0
k__Fungi;p__Ascomycota;c__Eurotiomycetes;o__Eurotiales;f__Aspergillaceae;g__Aspergillus;s__Aspergillus_flavus;__	10	2	0	0	0	0	5	0	0
k__Fungi;p__Ascomycota;c__Saccharomycetes;o__Saccharomycetales;f__Saccharomycetaceae;g__Kazachstania;s__Kazachstania_humilis;__	0	0	0	6	12	0	0	0	0
k__Fungi;p__Ascomycota;c__Eurotiomycetes;o__Eurotiales;f__Trichocomaceae;g__Talaromyces;s__Talaromyces_assiutensis;__	4	7	0	0	0	0	0	0	0
k__Fungi;p__Basidiomycota;c__Ustilaginomycetes;o__Ustilaginales;f__Ustilaginaceae;__;__;__	0	0	0	0	0	0	0	0	9
k__Fungi;p__Basidiomycota;c__Agaricostilbomycetes;o__Agaricostilbales;f__Agaricostilbaceae;g__Sterigmatomyces;s__Sterigmatomyces_halophilus;sh__SH1313408.10FU	0	3	0	0	0	0	0	0	5
k__Fungi;p__Ascomycota;c__Sordariomycetes;o__Sordariales;f__Chaetomiaceae;__;__;__	0	0	0	0	0	11	0	0	0
k__Fungi;p__Ascomycota;c__Pezizomycetes;o__Pezizales;f__Ascodesmidaceae;g__Cephaliophora;s__Cephaliophora_sp;__	0	0	0	0	0	7	0	0	0
k__Fungi;p__Ascomycota;c__Dothideomycetes;o__Pleosporales;f__Sporormiaceae;g__Westerdykella;__;__	3	3	0	0	0	0	0	0	0
k__Fungi;p__Ascomycota;c__Eurotiomycetes;o__Onygenales;f__Gymnoascaceae;g__Mallochia;__;__	0	0	0	0	0	5	0	0	0
k__Fungi;p__Basidiomycota;c__Agaricomycetes;o__Agaricales;f__Bolbitiaceae;g__Conocybe;__;__	0	0	0	0	0	5	0	0	0
k__Fungi;p__Basidiomycota;c__Malasseziomycetes;o__Malasseziales;f__Malasseziaceae;g__Malassezia;s__Malassezia_japonica;sh__SH1363315.10FU	0	0	0	0	0	0	0	5	0
k__Fungi;p__Ascomycota;c__Dothideomycetes;o__Mycosphaerellales;f__Mycosphaerellaceae;__;__;__	0	0	0	0	0	2	0	0	5
k__Fungi;p__Basidiomycota;c__Agaricomycetes;o__Russulales;f__Russulaceae;g__Russula;s__Russula_sp;__	0	4	0	0	0	0	0	0	0
k__Fungi;p__Basidiomycota;c__Malasseziomycetes;o__Malasseziales;f__Malasseziaceae;g__Malassezia;s__Malassezia_sp;sh__SH1315515.10FU	0	0	4	0	0	0	0	0	0
k__Fungi;p__Ascomycota;c__Saccharomycetes;o__Saccharomycetales;f__Saccharomycetales_fam_Incertae_sedis;g__Saccharomycetales_gen_Incertae_sedis;s__Saccharomycetales_sp;__	0	0	0	0	4	0	0	0	0
k__Fungi;p__Ascomycota;c__Pezizomycetes;o__Pezizales;f__Ascobolaceae;g__Ascobolus;s__Ascobolus_sp;sh__SH1290893.10FU	0	0	0	0	0	4	0	0	0
k__Fungi;p__Basidiomycota;c__Agaricomycetes;o__Agaricales;f__Pleurotaceae;g__Pleurotus;__;__	0	0	0	0	0	0	4	0	0
k__Fungi;p__Ascomycota;c__Sordariomycetes;o__Hypocreales;__;__;__;__	0	0	0	0	0	3	0	0	0
k__Fungi;p__Ascomycota;c__Dothideomycetes;o__Pleosporales;f__Pleosporales_fam_Incertae_sedis;g__Pleosporales_gen_Incertae_sedis;s__Pleosporales_sp;sh__SH1249363.10FU	0	2	0	0	0	0	0	0	0
k__Fungi;p__Ascomycota;__;__;__;__;__;__	0	0	2	0	0	0	0	0	0
k__Fungi;p__Ascomycota;c__Pezizomycetes;o__Pezizales;f__Ascodesmidaceae;g__Cephaliophora;s__Cephaliophora_irregularis;sh__SH1323659.10FU	0	0	0	0	0	2	0	0	0
k__Fungi;p__Ascomycota;__Saccharomycetes;__;__;__;__;__	0	0	2	6	3	2	0	0	0
